# Supplementary material for: Knockdown of the salivary protein gene NlG14 caused displacement of the lateral oviduct secreted components and inhibited ovulation in Nilaparvata lugens
Source: PLoS Genet. 2023 Apr 3;19(4):e1010704. doi: 10.1371/journal.pgen.1010704 (PMC10101634; doi:10.1371/journal.pgen.1010704)
Supplement: S1 Table — (XLSX) [file pgen.1010704.s006.xlsx]

## Sheet: Sheet1
Table S1. Gene specific primers in this study.
Genes	Forward primer (5’-3’)	Reverse primer (5’-3’)
Primers for quantitative real-time PCR
NlGAPDH	GTGATGTGAAAGCCGAAGGAAACT	GGTCGACTCCACGATGTATTGCG
NlRPS15	GGAGTTGATGCACGCAAGAC	TCACAACTTCCGGTTTCTCG
NlG14	ATGCAGCGTTTAACACCCTG	GGCGTTGAGGTTGAAGTACTC
NlOdsp	GGAGGCTATGGCGGATA	CACGTCGTCTACCACAACTA
NlInR1	GAGTGCAACCCGGAGTATGTCAG	TGGTACTACGTTGGTGGCGATG
NlInR2-	CTTGCCGAACAGCCTTACCAAG	CGAGGGTCGTTTAGTGGGTCTG
NlAkt	ACCCGCTACTTCGACTCTGA	AAGCCATGTCCTGGTAGCTG
NlIILP1	AACGATGCTGACTTGCAGATT	CGTACACGCGGAATAAATCA
NlIILP2	TTCTCAGCCGCTCTAGCAAT	CAGACGAAGGATCAGGGAAG
NlIILP3	ATACTGCGGCCAATAGCAAG	TCTCAATCCCCAAAATCAGC
NlIILP4	TCCCGGACAGTTCTCACTTT	TTGTATTCTCCGGAGGCAAG
NlVEGF	TTCTACCATCAGGGTCGCACTA	TCGGCAGATTTTTTCAGCAA
NlVEGFR	TGGCAGAGACTCCTTACGCT	TCCTTGTTCCAGCACTCCAG
NllaminiA	TACCACTCGGTGCTCAAGTT	GCGTCCTGCATCTTGTCAAT
NllaminiB	CCAGTTCTGTGAGTCATGCG	ATAGAAGCCCTTGGCACACT
NlItegrin	TGCCAGAGCCAGACACAAAC	ACCCATAATGCGGACCACAA
NlP307A2	GTTCGTTCCGTCTCATCA	CACTCTGCCTCCTCATTG
NlCYP307B1	CCTTGGTTGATGCCGTTA	GCTGCTTGTGATAGTGGAT
NlCYP302A1	CCGAGTTGGATATGATTGTG	GGTGATGGAGTTGATGAGT
NlCYP306A2	TGTCCACGATTGTTATCACT	TGTCATTCACTCCACTCAC
NlCYP314A1	CGCTTGTCTTCCTACTGTA	CTGAATGCTTCCGTGAGA
NlCYP315A1	TTGCGTCATTCATCCATCT	TCTCATCACACTTCTCCATC
NlECR	CGAAGCCTGGAAGGTGGAGA	GGCAAAGATTGGCGACGATT
NlUSP	GGTGGAGCTGCTGAGGGAGA	AGCACTTGAGGCCGATGGAG
NlJHAMT	GAACCTGCAGGCCAAACACA	ACCACTCGGTTGGGCTGAAT
NlMet	AGTGGCAGCGAGCGATGATT	TGAGGCGCAGCAAAAAGGAG
Primers for dsRNA template synthesis
dsNlG14	TAATACGACTCACTATAGGG CCATGCGGAAGAAACGTTCG	TAATACGACTCACTATAGGG AGTTCGGCAATGAAGTCAGC
dseGFP	TAATACGACTCACTATAGGGgatgccacctacggcaagctga	TAATACGACTCACTATAGGGtgttctgctggtagtggtcggcga
