# Supplementary material for: Knockdown of the salivary protein gene NlG14 caused displacement of the lateral oviduct secreted components and inhibited ovulation in Nilaparvata lugens
Source: PLoS Genet. 2023 Apr 3;19(4):e1010704. doi: 10.1371/journal.pgen.1010704 (PMC10101634; doi:10.1371/journal.pgen.1010704)
Supplement: S2 Table — (XLSX) [file pgen.1010704.s007.xlsx]

## Sheet: Proteins
Protein FDR Confidence	Accession	Description	Coverage [%]	# Unique Peptides	MW [kDa]	calc. pI	Score Sequest HT	Abundances (Normalized): DBC	Abundances (Normalized): LosC	Modifications
	Annotated Sequence	Modifications	Positions in Master Proteins	Abundances (Normalized): F825: Sample, DBC	Abundances (Normalized): F823: Sample, Eggs	Abundances (Normalized): F824: Sample, LosC
	[K].ILANEIDLK.[E]		XP_022185565.2 [566-574]		35444.6
High	XP_039277653.1	venom allergen 5 [Nilaparvata lugens]	19	3	25.1	5.14	6.3	6.36693e+07
	Annotated Sequence	Modifications	Positions in Master Proteins	Abundances (Normalized): F825: Sample, DBC	Abundances (Normalized): F823: Sample, Eggs	Abundances (Normalized): F824: Sample, LosC
	[R].ATVALGHLEDQPPAQDMQK.[M]		XP_039277653.1 [52-70]	4.9226e+07
	[R].ATVALGHLEDQPPAQDMQK.[M]	1xOxidation [M17]	XP_039277653.1 [52-70]	3.32404e+06
	[K].DISDVIQAHNDYR.[A]		XP_039277653.1 [39-51]	9.36427e+06
	[K].MTWDSELADR.[A]		XP_039277653.1 [71-80]	1.75501e+06
High	XP_039291071.1	LOW QUALITY PROTEIN: aminopeptidase N [Nilaparvata lugens]	10	6	95.8	6.27	3.58	2.11534e+07
	Annotated Sequence	Modifications	Positions in Master Proteins	Abundances (Normalized): F825: Sample, DBC	Abundances (Normalized): F823: Sample, Eggs	Abundances (Normalized): F824: Sample, LosC
	[R].AFPCFDEPAMK.[A]	1xCarbamidomethyl [C4]	XP_039291071.1 [181-191]	1.17078e+07
	[K].FVTDNEFYIIK.[L]		XP_039291071.1 [114-124]	1.63546e+06
	[R].GLLTEPYK.[K]		XP_039291071.1 [602-609]	3.22757e+06
	[R].LPDNVVPEHYIVDIITNLEEGDYTFQGK.[V]		XP_039291071.1 [34-61]
	[R].QDSSSVFSAVAR.[N]		XP_039291071.1 [735-746]	2.35829e+06	437095
	[K].SNVGNEQTLILSALGCTR.[D]	1xCarbamidomethyl [C16]	XP_039291071.1 [696-713]	2.22431e+06
Medium	XP_022191426.2	maltase A3 isoform X1 [Nilaparvata lugens]	2	1	72	7.64	0	1.56123e+07
	Annotated Sequence	Modifications	Positions in Master Proteins	Abundances (Normalized): F825: Sample, DBC	Abundances (Normalized): F823: Sample, Eggs	Abundances (Normalized): F824: Sample, LosC
	[K].ITPQSDAITILR.[T]		XP_022191426.2 [334-345]	1.56123e+07
High	XP_039285771.1	putative phospholipase B-like 1 [Nilaparvata lugens]	6	2	32.7	6.95	0	1.45009e+07
	Annotated Sequence	Modifications	Positions in Master Proteins	Abundances (Normalized): F825: Sample, DBC	Abundances (Normalized): F823: Sample, Eggs	Abundances (Normalized): F824: Sample, LosC
	[K].DMETFMK.[L]		XP_039285771.1 [141-147]	1.19819e+07
	[K].YLFTAVEGPTR.[G]		XP_039285771.1 [210-220]	2.51897e+06
High	XP_022189893.2	uncharacterized protein LOC111048323 isoform X1 [Nilaparvata lugens]	8	3	39.4	6.29	1.65	1.38803e+07
	Annotated Sequence	Modifications	Positions in Master Proteins	Abundances (Normalized): F825: Sample, DBC	Abundances (Normalized): F823: Sample, Eggs	Abundances (Normalized): F824: Sample, LosC
	[K].CNESISDIVLR.[M]	1xCarbamidomethyl [C1]	XP_022189893.2 [234-244]	1.87282e+06
	[R].GNISPQLK.[V]		XP_022189893.2 [141-148]	5.06455e+06
	[K].SLEPTTKPNN.[-]		XP_022189893.2 [336-345]	6.94296e+06
Medium	XP_039275679.1	uncharacterized protein LOC120349479 [Nilaparvata lugens]	0	1	142.2	9.51	0	9.42296e+06
	Annotated Sequence	Modifications	Positions in Master Proteins	Abundances (Normalized): F825: Sample, DBC	Abundances (Normalized): F823: Sample, Eggs	Abundances (Normalized): F824: Sample, LosC
	[K].LICSCK.[T]	2xCarbamidomethyl [C3; C5]	XP_039275679.1 [358-363]	9.42296e+06
High	XP_022188168.2	MICOS complex subunit MIC13 homolog QIL1 [Nilaparvata lugens]	10	1	12.8	9.52	1.89	8.17813e+06
	Annotated Sequence	Modifications	Positions in Master Proteins	Abundances (Normalized): F825: Sample, DBC	Abundances (Normalized): F823: Sample, Eggs	Abundances (Normalized): F824: Sample, LosC
	[R].VPSMAELVSSSK.[S]		XP_022188168.2 [61-72]	8.17813e+06	135831
High	XP_039285773.1	putative phospholipase B-like 2 [Nilaparvata lugens]	5	1	16.2	6.93	0	4.90629e+06
	Annotated Sequence	Modifications	Positions in Master Proteins	Abundances (Normalized): F825: Sample, DBC	Abundances (Normalized): F823: Sample, Eggs	Abundances (Normalized): F824: Sample, LosC
	[K].LAIDFVK.[A]		XP_039285773.1 [127-133]	4.90629e+06
High	XP_039296344.1	E3 ubiquitin-protein ligase hyd [Nilaparvata lugens]	0	1	333.7	5.59	0	4.1008e+06
	Annotated Sequence	Modifications	Positions in Master Proteins	Abundances (Normalized): F825: Sample, DBC	Abundances (Normalized): F823: Sample, Eggs	Abundances (Normalized): F824: Sample, LosC
	[R].QSLSLLGGVR.[G]		XP_039296344.1 [1666-1675]	4.1008e+06	126930
Medium	XP_039290505.1	kynurenine 3-monooxygenase isoform X1 [Nilaparvata lugens]	3	1	52.7	7.43	0	3.9223e+06
	Annotated Sequence	Modifications	Positions in Master Proteins	Abundances (Normalized): F825: Sample, DBC	Abundances (Normalized): F823: Sample, Eggs	Abundances (Normalized): F824: Sample, LosC
	[K].YLNELLISAGDK.[Y]		XP_039290505.1 [116-127]	3.9223e+06	274112
High	XP_039279518.1	plexin domain-containing protein 1 isoform X1 [Nilaparvata lugens]	2	1	67.2	6.98	2.27	3.24264e+06
	Annotated Sequence	Modifications	Positions in Master Proteins	Abundances (Normalized): F825: Sample, DBC	Abundances (Normalized): F823: Sample, Eggs	Abundances (Normalized): F824: Sample, LosC
	[K].VGLADAYIIDR.[N]		XP_039279518.1 [390-400]	3.24264e+06
High	XP_039290458.1	fasciclin-1 isoform X1 [Nilaparvata lugens]	1	1	77.1	7.58	0	3.10977e+06
	Annotated Sequence	Modifications	Positions in Master Proteins	Abundances (Normalized): F825: Sample, DBC	Abundances (Normalized): F823: Sample, Eggs	Abundances (Normalized): F824: Sample, LosC
	[R].SNYQNTNINK.[K]		XP_039290458.1 [136-145]	3.10977e+06
High	XP_039276090.1	ankyrin-3 [Nilaparvata lugens]	1	1	125.9	7.2	0	3.01528e+06
	Annotated Sequence	Modifications	Positions in Master Proteins	Abundances (Normalized): F825: Sample, DBC	Abundances (Normalized): F823: Sample, Eggs	Abundances (Normalized): F824: Sample, LosC
	[K].GADVNYAAK.[H]		XP_039276090.1 [263-271]	3.01528e+06	230058
High	XP_039286859.1	uncharacterized protein LOC111064276 [Nilaparvata lugens]	3	1	35	6.6	0	2.59497e+06
	Annotated Sequence	Modifications	Positions in Master Proteins	Abundances (Normalized): F825: Sample, DBC	Abundances (Normalized): F823: Sample, Eggs	Abundances (Normalized): F824: Sample, LosC
	[R].EADEIVQLIK.[G]		XP_039286859.1 [230-239]	2.59497e+06
High	XP_039281417.1	carboxypeptidase B isoform X3 [Nilaparvata lugens]	4	1	41.7	9.52	2.37	2.53353e+06
	Annotated Sequence	Modifications	Positions in Master Proteins	Abundances (Normalized): F825: Sample, DBC	Abundances (Normalized): F823: Sample, Eggs	Abundances (Normalized): F824: Sample, LosC
	[K].AGGSGTCAGTDLNR.[N]	1xCarbamidomethyl [C7]	XP_039281417.1 [193-206]	2.53353e+06
High	XP_022189964.1	WW domain-binding protein 2 isoform X1 [Nilaparvata lugens]	4	1	30.3	7.96	0	2.42592e+06
	Annotated Sequence	Modifications	Positions in Master Proteins	Abundances (Normalized): F825: Sample, DBC	Abundances (Normalized): F823: Sample, Eggs	Abundances (Normalized): F824: Sample, LosC
	[K].GGAIDFGQAMLK.[A]		XP_022189964.1 [115-126]	2.42592e+06
High	XP_022187860.2	LOW QUALITY PROTEIN: long-chain fatty acid transport protein 4 [Nilaparvata lugens]	2	1	71.6	8.28	1.75	2.41904e+06
	Annotated Sequence	Modifications	Positions in Master Proteins	Abundances (Normalized): F825: Sample, DBC	Abundances (Normalized): F823: Sample, Eggs	Abundances (Normalized): F824: Sample, LosC
	[R].VIEQVPLTATFK.[L]		XP_022187860.2 [585-596]	2.41904e+06	626853
High	XP_022200478.1	uncharacterized protein LOC111057360 isoform X3 [Nilaparvata lugens]	18	1	6.2	6.61	2.18	2.4056e+06
	Annotated Sequence	Modifications	Positions in Master Proteins	Abundances (Normalized): F825: Sample, DBC	Abundances (Normalized): F823: Sample, Eggs	Abundances (Normalized): F824: Sample, LosC
	[K].LDSPAVLWEK.[A]		XP_022200478.1 [27-36]	2.4056e+06	367125
High	XP_022186275.1	uncharacterized protein LOC111045227 [Nilaparvata lugens]	4	3	70.5	5.54	1.72	2.36245e+06
	Annotated Sequence	Modifications	Positions in Master Proteins	Abundances (Normalized): F825: Sample, DBC	Abundances (Normalized): F823: Sample, Eggs	Abundances (Normalized): F824: Sample, LosC
	[R].CGTSIIQK.[D]	1xCarbamidomethyl [C1]	XP_022186275.1 [104-111]	1.84151e+06	823691
	[K].IPITNSSIK.[M]		XP_022186275.1 [237-245]		1059366
	[R].SYISPNSK.[I]		XP_022186275.1 [188-195]	520940	191727
Medium	XP_039284327.1	probable NADH dehydrogenase [ubiquinone] flavoprotein 2, mitochondrial [Nilaparvata lugens]	9	1	27.2	6.79	0	2.32594e+06
	Annotated Sequence	Modifications	Positions in Master Proteins	Abundances (Normalized): F825: Sample, DBC	Abundances (Normalized): F823: Sample, Eggs	Abundances (Normalized): F824: Sample, LosC
	[K].DGLTSLTEPPPGPGFGCRPDL.[-]	1xCarbamidomethyl [C17]	XP_039284327.1 [222-242]	2.32594e+06
Medium	XP_039278881.1	patronin [Nilaparvata lugens]	1	1	193.8	9.06	0	2.32161e+06
	Annotated Sequence	Modifications	Positions in Master Proteins	Abundances (Normalized): F825: Sample, DBC	Abundances (Normalized): F823: Sample, Eggs	Abundances (Normalized): F824: Sample, LosC
	[R].TLGEMQVTIDR.[K]	1xOxidation [M5]	XP_039278881.1 [758-768]	2.32161e+06
Medium	XP_039287143.1	ATP-dependent DNA/RNA helicase DHX36 [Nilaparvata lugens]	1	1	126.1	9.25	0	2.26909e+06
	Annotated Sequence	Modifications	Positions in Master Proteins	Abundances (Normalized): F825: Sample, DBC	Abundances (Normalized): F823: Sample, Eggs	Abundances (Normalized): F824: Sample, LosC
	[R].ISAISVAER.[V]		XP_039287143.1 [360-368]	2.26909e+06
Medium	XP_022190088.1	NADH dehydrogenase [ubiquinone] 1 beta subcomplex subunit 3 [Nilaparvata lugens]	9	1	11.4	9.2	0	2.25243e+06
	Annotated Sequence	Modifications	Positions in Master Proteins	Abundances (Normalized): F825: Sample, DBC	Abundances (Normalized): F823: Sample, Eggs	Abundances (Normalized): F824: Sample, LosC
	[R].VEDVPELMK.[V]		XP_022190088.1 [17-25]	2.25243e+06
High	XP_022183837.1	Na(+)/H(+) exchange regulatory cofactor NHE-RF2 [Nilaparvata lugens]	5	1	26.9	7.61	0	2.24095e+06
	Annotated Sequence	Modifications	Positions in Master Proteins	Abundances (Normalized): F825: Sample, DBC	Abundances (Normalized): F823: Sample, Eggs	Abundances (Normalized): F824: Sample, LosC
	[K].SGLSLDNEVSYK.[G]		XP_022183837.1 [144-155]	2.24095e+06
High	XP_022193298.1	translation initiation factor eIF-2B subunit alpha [Nilaparvata lugens]	7	2	33.7	8.02	0	2.02367e+06
	Annotated Sequence	Modifications	Positions in Master Proteins	Abundances (Normalized): F825: Sample, DBC	Abundances (Normalized): F823: Sample, Eggs	Abundances (Normalized): F824: Sample, LosC
	[K].LASTFIFDGAK.[I]		XP_022193298.1 [115-125]		85622.2
	[R].VVLCAMEEAVK.[Q]	1xCarbamidomethyl [C4]	XP_022193298.1 [134-144]	2.02367e+06	179176
Medium	XP_022188373.2	39S ribosomal protein L51, mitochondrial [Nilaparvata lugens]	6	1	19.5	10.17	1.79	1.96435e+06
	Annotated Sequence	Modifications	Positions in Master Proteins	Abundances (Normalized): F825: Sample, DBC	Abundances (Normalized): F823: Sample, Eggs	Abundances (Normalized): F824: Sample, LosC
	[R].LPMPIYEPK.[N]		XP_022188373.2 [61-69]	1.96435e+06	467540
High	XP_039282084.1	grpE protein homolog, mitochondrial [Nilaparvata lugens]	5	1	26.5	7.24	1.88	1.87861e+06
	Annotated Sequence	Modifications	Positions in Master Proteins	Abundances (Normalized): F825: Sample, DBC	Abundances (Normalized): F823: Sample, Eggs	Abundances (Normalized): F824: Sample, LosC
	[K].DILEVADCLSR.[A]	1xCarbamidomethyl [C8]	XP_039282084.1 [126-136]	1.87861e+06
High	XP_039298720.1	ras-related protein Rab-35 [Nilaparvata lugens]	16	1	22.5	8.53	6.46	1.7573e+06
	Annotated Sequence	Modifications	Positions in Master Proteins	Abundances (Normalized): F825: Sample, DBC	Abundances (Normalized): F823: Sample, Eggs	Abundances (Normalized): F824: Sample, LosC
	[K].LLLIGDSGVGK.[ST]		XP_039282323.1 [11-21]; XP_039284230.1 [12-22]; XP_039298720.1 [11-21]	9.84667e+06	2.53365e+06	1.95002e+06
	[KR].LQIWDTAGQER.[FY]		XP_039282323.1 [59-69]; XP_039284230.1 [60-70]; XP_022202556.1 [58-68]; XP_039278725.1 [63-73]; XP_022184810.2 [62-72]; XP_039298720.1 [59-69]	3.45715e+06	5.89514e+06	2.61106e+06
	[K].VVLTEDAQR.[F]		XP_039298720.1 [129-137]	1.7573e+06	523939
High	XP_039297125.1	uncharacterized protein LOC120354283 [Nilaparvata lugens]	4	1	24	8.84	1.77	1.6813e+06		Met-loss [N-Term]
	Annotated Sequence	Modifications	Positions in Master Proteins	Abundances (Normalized): F825: Sample, DBC	Abundances (Normalized): F823: Sample, Eggs	Abundances (Normalized): F824: Sample, LosC
	[-].MINDIALSR.[D]	1xMet-loss [N-Term]	XP_039297125.1 [1-9]	1.6813e+06	879762
Medium	XP_022189530.1	guanine nucleotide-binding protein G(o) subunit alpha isoform X1 [Nilaparvata lugens]	3	1	41.2	9.07	0	1.45321e+06
	Annotated Sequence	Modifications	Positions in Master Proteins	Abundances (Normalized): F825: Sample, DBC	Abundances (Normalized): F823: Sample, Eggs	Abundances (Normalized): F824: Sample, LosC
	[K].ILLLGAGESGK.[S]		XP_022189530.1 [38-48]	1.45321e+06
Medium	XP_022187212.2	LOW QUALITY PROTEIN: putative fatty acyl-CoA reductase CG5065 [Nilaparvata lugens]	1	1	60.3	8.9	2.04	1.2979e+06
	Annotated Sequence	Modifications	Positions in Master Proteins	Abundances (Normalized): F825: Sample, DBC	Abundances (Normalized): F823: Sample, Eggs	Abundances (Normalized): F824: Sample, LosC
	[R].IVQLCQK.[L]	1xCarbamidomethyl [C5]	XP_022187212.2 [153-159]	1.2979e+06	932674
High	XP_022203163.2	putative inositol monophosphatase 3 [Nilaparvata lugens]	4	1	36.7	6.8	0	1.27486e+06
	Annotated Sequence	Modifications	Positions in Master Proteins	Abundances (Normalized): F825: Sample, DBC	Abundances (Normalized): F823: Sample, Eggs	Abundances (Normalized): F824: Sample, LosC
	[K].SPPLELVPSVDK.[G]		XP_022203163.2 [123-134]	1.27486e+06	206864
High	XP_039299596.1	10 kDa chaperonin [Nilaparvata lugens]	14	1	10.4	6.11	0	1.24407e+06
	Annotated Sequence	Modifications	Positions in Master Proteins	Abundances (Normalized): F825: Sample, DBC	Abundances (Normalized): F823: Sample, Eggs	Abundances (Normalized): F824: Sample, LosC
	[K].SAGGIVLTGSAAGK.[S]		XP_039299596.1 [21-34]	1.24407e+06
High	XP_039281156.1	inactive pancreatic lipase-related protein 1-like isoform X1 [Nilaparvata lugens]	4	1	25.8	5.4	0	1.21133e+06
	Annotated Sequence	Modifications	Positions in Master Proteins	Abundances (Normalized): F825: Sample, DBC	Abundances (Normalized): F823: Sample, Eggs	Abundances (Normalized): F824: Sample, LosC
	[R].CLTIYDPGDR.[V]	1xCarbamidomethyl [C1]	XP_039281156.1 [55-64]	1.21133e+06
High	XP_039288178.1	dentin sialophosphoprotein [Nilaparvata lugens]	1	1	71.9	5.45	4.01	1.09262e+06
	Annotated Sequence	Modifications	Positions in Master Proteins	Abundances (Normalized): F825: Sample, DBC	Abundances (Normalized): F823: Sample, Eggs	Abundances (Normalized): F824: Sample, LosC
	[K].VANLVTK.[F]		XP_039288178.1 [374-380]	1.09262e+06	1440285
Medium	XP_039286282.1	anion exchange protein 2 isoform X1 [Nilaparvata lugens]	1	1	141.5	6.6	0	1.06388e+06
	Annotated Sequence	Modifications	Positions in Master Proteins	Abundances (Normalized): F825: Sample, DBC	Abundances (Normalized): F823: Sample, Eggs	Abundances (Normalized): F824: Sample, LosC
	[K].SFASAAAAEK.[K]		XP_039286282.1 [662-671]	1.06388e+06
Medium	XP_039275334.1	tudor and KH domain-containing protein homolog [Nilaparvata lugens]	2	1	61.6	5.26	0	990171
	Annotated Sequence	Modifications	Positions in Master Proteins	Abundances (Normalized): F825: Sample, DBC	Abundances (Normalized): F823: Sample, Eggs	Abundances (Normalized): F824: Sample, LosC
	[K].GTAEQIAVAK.[S]		XP_039275334.1 [169-178]	990171
Medium	XP_022195098.2	putative serine protease K12H4.7 [Nilaparvata lugens]	2	1	56.3	5.58	0	970767
	Annotated Sequence	Modifications	Positions in Master Proteins	Abundances (Normalized): F825: Sample, DBC	Abundances (Normalized): F823: Sample, Eggs	Abundances (Normalized): F824: Sample, LosC
	[K].GQTTIADMCK.[I]	1xCarbamidomethyl [C9]	XP_022195098.2 [308-317]	970767
High	XP_022194517.1	putative fatty acyl-CoA reductase CG8306 isoform X1 [Nilaparvata lugens]	2	1	56.8	9.35	2.14	951254
	Annotated Sequence	Modifications	Positions in Master Proteins	Abundances (Normalized): F825: Sample, DBC	Abundances (Normalized): F823: Sample, Eggs	Abundances (Normalized): F824: Sample, LosC
	[K].VEDVISLVQR.[D]		XP_022194517.1 [176-185]	951254	228063
High	XP_039281642.1	insulin-degrading enzyme-like [Nilaparvata lugens]	3	1	30.4	6.8	0	941101
	Annotated Sequence	Modifications	Positions in Master Proteins	Abundances (Normalized): F825: Sample, DBC	Abundances (Normalized): F823: Sample, Eggs	Abundances (Normalized): F824: Sample, LosC
	[R].ASGVQGIR.[F]		XP_039281642.1 [84-91]	941101	300789
Medium	XP_039275078.1	28S ribosomal protein S28, mitochondrial [Nilaparvata lugens]	6	1	19.8	8.32	0	922591
	Annotated Sequence	Modifications	Positions in Master Proteins	Abundances (Normalized): F825: Sample, DBC	Abundances (Normalized): F823: Sample, Eggs	Abundances (Normalized): F824: Sample, LosC
	[R].STQQFDSQTSR.[A]		XP_039275078.1 [165-175]	922591
High	XP_039293388.1	protein FAM76A isoform X2 [Nilaparvata lugens]	3	1	39.1	9.33	0	735223
	Annotated Sequence	Modifications	Positions in Master Proteins	Abundances (Normalized): F825: Sample, DBC	Abundances (Normalized): F823: Sample, Eggs	Abundances (Normalized): F824: Sample, LosC
	[K].VNTSTICNK.[C]	1xCarbamidomethyl [C7]	XP_039293388.1 [54-62]	735223	235438
High	XP_039289601.1	trafficking protein particle complex subunit 10 [Nilaparvata lugens]	1	1	130.2	7.17	1.9	733712
	Annotated Sequence	Modifications	Positions in Master Proteins	Abundances (Normalized): F825: Sample, DBC	Abundances (Normalized): F823: Sample, Eggs	Abundances (Normalized): F824: Sample, LosC
	[K].SLAAANVVCK.[N]	1xCarbamidomethyl [C9]	XP_039289601.1 [697-706]	733712	480968
High	XP_039298210.1	uncharacterized protein LOC111044482 isoform X1 [Nilaparvata lugens]	2	4	175.8	6.62	1.72	514705
	Annotated Sequence	Modifications	Positions in Master Proteins	Abundances (Normalized): F825: Sample, DBC	Abundances (Normalized): F823: Sample, Eggs	Abundances (Normalized): F824: Sample, LosC
	[K].AEGNLGVISK.[R]		XP_039298210.1 [429-438]	514705	727496
	[R].EIATVPRPVNDDQK.[I]		XP_039298210.1 [358-371]		502936
	[R].IQLLETK.[R]		XP_039298210.1 [271-277]		765939
	[K].TFNNPFK.[T]		XP_039298210.1 [1463-1469]		239435
High	XP_039292192.1	DNA ligase 1 isoform X1 [Nilaparvata lugens]	1	1	119	8.72	1.69	511192
	Annotated Sequence	Modifications	Positions in Master Proteins	Abundances (Normalized): F825: Sample, DBC	Abundances (Normalized): F823: Sample, Eggs	Abundances (Normalized): F824: Sample, LosC
	[R].VPNCLGTDVK.[S]	1xCarbamidomethyl [C4]	XP_039292192.1 [746-755]	511192	415634
Medium	XP_039275989.1	uncharacterized protein LOC111057237 [Nilaparvata lugens]	4	1	24.6	8.25	0	460449
	Annotated Sequence	Modifications	Positions in Master Proteins	Abundances (Normalized): F825: Sample, DBC	Abundances (Normalized): F823: Sample, Eggs	Abundances (Normalized): F824: Sample, LosC
	[K].QNINSFSMK.[Q]		XP_039275989.1 [164-172]	460449	504739
High	XP_039293188.1	diphthine--ammonia ligase [Nilaparvata lugens]	1	1	80	5.36	0	420935
	Annotated Sequence	Modifications	Positions in Master Proteins	Abundances (Normalized): F825: Sample, DBC	Abundances (Normalized): F823: Sample, Eggs	Abundances (Normalized): F824: Sample, LosC
	[K].VAALGLDPSK.[H]		XP_039293188.1 [161-170]	420935	556094
High	XP_039277562.1	ATP-dependent translocase ABCB1 isoform X1 [Nilaparvata lugens]	1	1	145.5	8.51	2.2	405378
	Annotated Sequence	Modifications	Positions in Master Proteins	Abundances (Normalized): F825: Sample, DBC	Abundances (Normalized): F823: Sample, Eggs	Abundances (Normalized): F824: Sample, LosC
	[K].IASECVSNIR.[T]	1xCarbamidomethyl [C5]	XP_039277562.1 [929-938]	405378	876352
High	XP_039293556.1	mitochondrial ribonuclease P catalytic subunit [Nilaparvata lugens]	2	1	70.6	8.94	0	361013
	Annotated Sequence	Modifications	Positions in Master Proteins	Abundances (Normalized): F825: Sample, DBC	Abundances (Normalized): F823: Sample, Eggs	Abundances (Normalized): F824: Sample, LosC
	[K].ILTSATQVSK.[G]		XP_039293556.1 [333-342]	361013	703776
High	XP_022186177.1	tetraspanin-9-like [Nilaparvata lugens]	15	3	26	6.14	2.29	343902		Met-loss [N-Term]
	Annotated Sequence	Modifications	Positions in Master Proteins	Abundances (Normalized): F825: Sample, DBC	Abundances (Normalized): F823: Sample, Eggs	Abundances (Normalized): F824: Sample, LosC
	[K].GNIPDSCCR.[E]	2xCarbamidomethyl [C7; C8]	XP_022186177.1 [161-169]		1.183e+06
	[-].MGFGSEMDGCGQFVK.[Y]	1xCarbamidomethyl [C10]; 1xMet-loss [N-Term]	XP_022186177.1 [1-15]	151568	418883
	[R].YTMEQEMYSSIK.[F]		XP_022186177.1 [118-129]	192334	220921
High	XP_039283679.1	ubiquitin carboxyl-terminal hydrolase 4 isoform X2 [Nilaparvata lugens]	2	1	78.9	7.06	1.77	332052
	Annotated Sequence	Modifications	Positions in Master Proteins	Abundances (Normalized): F825: Sample, DBC	Abundances (Normalized): F823: Sample, Eggs	Abundances (Normalized): F824: Sample, LosC
	[K].LICPNCETVSVK.[F]	2xCarbamidomethyl [C3; C6]	XP_039283679.1 [246-257]	332052	518157
High	XP_039294226.1	ADP-dependent glucokinase [Nilaparvata lugens]	3	1	53.3	6.44	2.53	324285
	Annotated Sequence	Modifications	Positions in Master Proteins	Abundances (Normalized): F825: Sample, DBC	Abundances (Normalized): F823: Sample, Eggs	Abundances (Normalized): F824: Sample, LosC
	[R].YSLGGNAASIASR.[L]		XP_039294226.1 [135-147]	324285	185929
High	XP_039282552.1	histone acetyltransferase type B catalytic subunit [Nilaparvata lugens]	4	2	43.5	6.47	3.54	263613
	Annotated Sequence	Modifications	Positions in Master Proteins	Abundances (Normalized): F825: Sample, DBC	Abundances (Normalized): F823: Sample, Eggs	Abundances (Normalized): F824: Sample, LosC
	[R].LNIPFQK.[E]		XP_039282552.1 [306-312]		638782
	[K].MDYQNYR.[I]		XP_039282552.1 [293-299]	263613	546324
Medium	XP_039289365.1	BTB/POZ domain-containing protein 2 isoform X1 [Nilaparvata lugens]	1	1	54.9	6.23	1.8	241093
	Annotated Sequence	Modifications	Positions in Master Proteins	Abundances (Normalized): F825: Sample, DBC	Abundances (Normalized): F823: Sample, Eggs	Abundances (Normalized): F824: Sample, LosC
	[K].YAIAINK.[M]		XP_039289365.1 [280-286]	241093	352121
High	XP_039275895.1	LOW QUALITY PROTEIN: heparan-alpha-glucosaminide N-acetyltransferase [Nilaparvata lugens]	2	1	70.9	7.34	1.89	229348
	Annotated Sequence	Modifications	Positions in Master Proteins	Abundances (Normalized): F825: Sample, DBC	Abundances (Normalized): F823: Sample, Eggs	Abundances (Normalized): F824: Sample, LosC
	[R].VILCCNSTSSR.[V]	2xCarbamidomethyl [C4; C5]	XP_039275895.1 [489-499]	229348	569721
High	XP_039281495.1	polyadenylate-binding protein-interacting protein 2 isoform X2 [Nilaparvata lugens]	17	2	21.9	4.46	2.04	210072
	Annotated Sequence	Modifications	Positions in Master Proteins	Abundances (Normalized): F825: Sample, DBC	Abundances (Normalized): F823: Sample, Eggs	Abundances (Normalized): F824: Sample, LosC
	[K].QSTLNPNAAEFVPR.[V]		XP_039281495.1 [162-175]		294629
	[R].VSANVAAPSPSPAAAAAEK.[A]		XP_039281495.1 [176-194]	210072	386285
Medium	XP_039283282.1	serine/threonine-protein phosphatase 4 regulatory subunit 3A isoform X1 [Nilaparvata lugens]	1	1	89.3	5	0	199360
	Annotated Sequence	Modifications	Positions in Master Proteins	Abundances (Normalized): F825: Sample, DBC	Abundances (Normalized): F823: Sample, Eggs	Abundances (Normalized): F824: Sample, LosC
	[K].LLAGANAK.[S]		XP_039283282.1 [715-722]	199360	99501.8
High	XP_039296859.1	oocyte zinc finger protein XlCOF6 isoform X33 [Nilaparvata lugens]	1	1	74.9	6.74	0	199203
	Annotated Sequence	Modifications	Positions in Master Proteins	Abundances (Normalized): F825: Sample, DBC	Abundances (Normalized): F823: Sample, Eggs	Abundances (Normalized): F824: Sample, LosC
	[K].SAQLGTLK.[AR]		XP_039296859.1 [509-516]	199203	752508
Medium	XP_022201212.2	uncharacterized protein LOC111058025 [Nilaparvata lugens]	1	1	98.6	8.4	0	198469
	Annotated Sequence	Modifications	Positions in Master Proteins	Abundances (Normalized): F825: Sample, DBC	Abundances (Normalized): F823: Sample, Eggs	Abundances (Normalized): F824: Sample, LosC
	[K].FTLSVDGK.[D]		XP_022201212.2 [622-629]	198469	1.51596e+06
High	XP_022207502.2	probable imidazolonepropionase [Nilaparvata lugens]	5	3	63.2	6	2.61	194425
	Annotated Sequence	Modifications	Positions in Master Proteins	Abundances (Normalized): F825: Sample, DBC	Abundances (Normalized): F823: Sample, Eggs	Abundances (Normalized): F824: Sample, LosC
	[R].LYGAVAVGK.[Y]		XP_022207502.2 [493-501]	194425	944373
	[R].MGGTEMGAEIGAR.[A]		XP_022207502.2 [381-393]
	[K].SGTTYVECK.[S]	1xCarbamidomethyl [C8]	XP_022207502.2 [261-269]		276872
High	XP_022189960.2	leukocyte receptor cluster member 8 homolog [Nilaparvata lugens]	1	1	93.3	9.5	0	193741
	Annotated Sequence	Modifications	Positions in Master Proteins	Abundances (Normalized): F825: Sample, DBC	Abundances (Normalized): F823: Sample, Eggs	Abundances (Normalized): F824: Sample, LosC
	[R].QGLGFEGGEGSK.[K]		XP_022189960.2 [264-275]	193741	1.41673e+06
High	XP_022187087.2	perilipin-4 [Nilaparvata lugens]	3	2	93.3	8.38	0	189278
	Annotated Sequence	Modifications	Positions in Master Proteins	Abundances (Normalized): F825: Sample, DBC	Abundances (Normalized): F823: Sample, Eggs	Abundances (Normalized): F824: Sample, LosC
	[K].IGNVVGTISEVGQGVK.[N]		XP_022187087.2 [749-764]		194833
	[K].VVEVANNLR.[Q]		XP_022187087.2 [242-250]	189278	245494
Medium	XP_039276732.1	myb-like protein X [Nilaparvata lugens]	2	1	52.1	5.02	0	158013
	Annotated Sequence	Modifications	Positions in Master Proteins	Abundances (Normalized): F825: Sample, DBC	Abundances (Normalized): F823: Sample, Eggs	Abundances (Normalized): F824: Sample, LosC
	[K].SLLEADIK.[R]		XP_039276732.1 [264-271]	158013	135921
High	XP_039277509.1	maspardin [Nilaparvata lugens]	4	1	34.1	6.61	1.8	140872
	Annotated Sequence	Modifications	Positions in Master Proteins	Abundances (Normalized): F825: Sample, DBC	Abundances (Normalized): F823: Sample, Eggs	Abundances (Normalized): F824: Sample, LosC
	[K].LDSISQQELASR.[L]		XP_039277509.1 [190-201]	140872	300994
Medium	XP_039287610.1	probable cytochrome P450 6a13 isoform X1 [Nilaparvata lugens]	1	1	62.2	8.68	0	111425
	Annotated Sequence	Modifications	Positions in Master Proteins	Abundances (Normalized): F825: Sample, DBC	Abundances (Normalized): F823: Sample, Eggs	Abundances (Normalized): F824: Sample, LosC
	[R].FALQELK.[T]		XP_039287610.1 [484-490]	111425	177502
High	XP_039291419.1	ras-specific guanine nucleotide-releasing factor 2-like [Nilaparvata lugens]	0	1	171.7	7.09	0	41316.6
	Annotated Sequence	Modifications	Positions in Master Proteins	Abundances (Normalized): F825: Sample, DBC	Abundances (Normalized): F823: Sample, Eggs	Abundances (Normalized): F824: Sample, LosC
	[K].AASQLLR.[M]		XP_039291419.1 [1239-1245]	41316.6	94974.1
High	XP_039298389.1	vitellogenin-like isoform X4 [Nilaparvata lugens]	38	5	226.1	8.12	1989	4.03249e+09	7.0832e+09
	Annotated Sequence	Modifications	Positions in Master Proteins	Abundances (Normalized): F825: Sample, DBC	Abundances (Normalized): F823: Sample, Eggs	Abundances (Normalized): F824: Sample, LosC
	[K].AAAGISGADAMVVDVSAR.[F]		XP_039298389.1 [1423-1440]; XP_022204670.2 [1423-1440]; XP_022204660.2 [1421-1438]	2.65461e+06	1.05882e+07	2.44576e+06
	[K].AAAGISGADAMVVDVSAR.[F]	1xOxidation [M11]	XP_039298389.1 [1423-1440]; XP_022204670.2 [1423-1440]; XP_022204660.2 [1421-1438]	1.17429e+06	9.14211e+06	3.18615e+06
	[K].AAELVAVLPR.[T]		XP_039298389.1 [716-725]; XP_022204670.2 [716-725]; XP_022204660.2 [711-720]; XP_039298386.1 [722-731]		5.25905e+06	1.31872e+06
	[R].ADYTDAQPSSTAANSR.[S]		XP_039298389.1 [1398-1413]	3.71503e+06	2.05671e+07	2.12918e+07
	[R].AELEVEAK.[N]		XP_039298389.1 [57-64]; XP_022204670.2 [57-64]; XP_022204660.2 [55-62]; XP_039298386.1 [57-64]	6.60576e+07	4.19361e+08	1.22858e+08
	[R].AELEVEAKNENQAVFK.[I]		XP_039298389.1 [57-72]; XP_022204670.2 [57-72]; XP_022204660.2 [55-70]; XP_039298386.1 [57-72]		972127
	[R].AFAINNHTIEK.[I]		XP_039298389.1 [1099-1109]; XP_022204670.2 [1099-1109]; XP_022204660.2 [1097-1107]; XP_039298386.1 [1110-1120]		319445	82100.5
	[K].AQVCAAAASNFPNVPLMNFHDALK.[A]	1xCarbamidomethyl [C4]	XP_039298389.1 [1484-1507]; XP_022204670.2 [1484-1507]; XP_022204660.2 [1482-1505]		2.08441e+06
	[K].CETHYDVDELPMR.[V]	1xCarbamidomethyl [C1]	XP_039298389.1 [183-195]; XP_022204670.2 [183-195]; XP_022204660.2 [181-193]; XP_039298386.1 [183-195]		3.91418e+07	5.75136e+06
	[K].CETHYDVDELPMR.[V]	1xCarbamidomethyl [C1]; 1xOxidation [M12]	XP_039298389.1 [183-195]; XP_022204670.2 [183-195]; XP_022204660.2 [181-193]; XP_039298386.1 [183-195]		8.25538e+06	1.54908e+06
	[K].CQSGFSPAGSSEK.[E]	1xCarbamidomethyl [C1]	XP_039298389.1 [1972-1984]	5.0405e+07	2.09232e+08	7.56191e+07
	[K].CQSGFSPAGSSEKEVQYFCMGQGK.[N]	2xCarbamidomethyl [C1; C19]	XP_039298389.1 [1972-1995]		804665
	[K].CQSGFSPAGSSEKEVQYFCMGQGK.[N]	2xCarbamidomethyl [C1; C19]; 1xOxidation [M20]	XP_039298389.1 [1972-1995]		835486
	[K].DQAEQLEGNFFLTMLGGK.[R]		XP_039298389.1 [1080-1097]; XP_022204670.2 [1080-1097]		1.6333e+06	4.35912e+06
	[K].EDKQNVFQYSSVLYTTK.[S]		XP_039298389.1 [1253-1269]; XP_022204660.2 [1251-1267]		3.81564e+06
	[K].EVISATQSFIK.[S]		XP_039298389.1 [920-930]; XP_022204670.2 [920-930]; XP_022204660.2 [915-925]; XP_039298386.1 [926-936]	1.59638e+08	1.15939e+09	1.94639e+08
	[K].EVQYFCMGQGK.[N]	1xCarbamidomethyl [C6]	XP_039298389.1 [1985-1995]	9.2007e+06	2.83424e+08	3.07478e+07
	[K].EVQYFCMGQGK.[N]	1xCarbamidomethyl [C6]; 1xOxidation [M7]	XP_039298389.1 [1985-1995]	1.01426e+06	30252906	3.69009e+06
	[R].FQDSHGQSNAQYVATVAMANSDASPNAR.[M]		XP_039298389.1 [1441-1468]; XP_022204670.2 [1441-1468]; XP_022204660.2 [1439-1466]	4.63091e+06	6.24378e+07	2.72102e+06
	[R].FQDSHGQSNAQYVATVAMANSDASPNAR.[M]	1xOxidation [M18]	XP_039298389.1 [1441-1468]; XP_022204670.2 [1441-1468]; XP_022204660.2 [1439-1466]		40660422	607479
	[K].GFVSLFQVDVTGQNAIK.[S]		XP_039298389.1 [140-156]; XP_022204670.2 [140-156]; XP_039298386.1 [140-156]	632959	562132	482233
	[R].GLCGTYSGDK.[Y]	1xCarbamidomethyl [C3]	XP_039298389.1 [1856-1865]; XP_022204670.2 [1856-1865]; XP_022204660.2 [1854-1863]; XP_039298386.1 [1867-1876]	1.31278e+08	5.29025e+08	1.98561e+08
	[R].GLCGTYSGDKYTDFTTPNK.[C]	1xCarbamidomethyl [C3]	XP_039298389.1 [1856-1874]; XP_022204670.2 [1856-1874]; XP_022204660.2 [1854-1872]; XP_039298386.1 [1867-1885]	3.83921e+07	5.01374e+08	2.77415e+07
	[R].GNSIQADK.[Q]		XP_039298389.1 [599-606]; XP_022204670.2 [599-606]; XP_022204660.2 [594-601]; XP_039298386.1 [605-612]		725145	372183
	[R].GNSIQADKQVDIVNEVQK.[V]		XP_039298389.1 [599-616]; XP_022204670.2 [599-616]; XP_022204660.2 [594-611]; XP_039298386.1 [605-622]	1.55708e+07	2.4626e+08	1.08846e+07
	[K].GQALEYACQNATK.[V]	1xCarbamidomethyl [C8]	XP_039298389.1 [1562-1574]; XP_022204670.2 [1562-1574]; XP_022204660.2 [1560-1572]; XP_039298386.1 [1573-1585]	405730	1.58873e+07	2.55032e+06
	[K].HATANAGTGPALEAIK.[N]		XP_039298389.1 [688-703]; XP_022204670.2 [688-703]; XP_022204660.2 [683-698]; XP_039298386.1 [694-709]	5.75306e+06	132928600	2.60767e+07
	[K].HDQSLHQEYMPYLEEK.[L]		XP_039298389.1 [791-806]; XP_022204660.2 [786-801]; XP_039298386.1 [797-812]		702344
	[K].HDQSLHQEYMPYLEEK.[L]	1xOxidation [M10]	XP_039298389.1 [791-806]; XP_022204660.2 [786-801]; XP_039298386.1 [797-812]		357398
	[R].KAAAGISGADAMVVDVSAR.[F]		XP_039298389.1 [1422-1440]; XP_022204670.2 [1422-1440]; XP_022204660.2 [1420-1438]		1.19595e+06
	[K].KCFQLMEK.[G]	1xCarbamidomethyl [C2]; 1xOxidation [M6]	XP_039298389.1 [1554-1561]; XP_022204670.2 [1554-1561]; XP_022204660.2 [1552-1559]; XP_039298386.1 [1565-1572]	392366	9743690	2.48102e+06
	[R].LFAATYALPGSSNSNVEQLK.[R]		XP_039298389.1 [1882-1901]; XP_022204670.2 [1882-1901]; XP_022204660.2 [1880-1899]; XP_039298386.1 [1893-1912]	2.79506e+07	2.38506e+08	2.72131e+07
	[K].LKSAFEK.[G]		XP_039298389.1 [807-813]; XP_022204670.2 [807-813]; XP_022204660.2 [802-808]; XP_039298386.1 [813-819]		688193
	[K].INDLVYEFNPASNSESNQR.[S]		XP_039298389.1 [331-349]; XP_022204670.2 [331-349]; XP_022204660.2 [331-349]; XP_039298386.1 [331-349]	5.46034e+07	3.65984e+08	5.9424e+07
	[R].LPTDQYIK.[T]		XP_039298389.1 [729-736]; XP_022204670.2 [729-736]; XP_022204660.2 [724-731]; XP_039298386.1 [735-742]	1.37435e+08	3.00214e+09	8.09304e+08
	[K].LQSWEAFK.[H]		XP_039298389.1 [680-687]; XP_022204670.2 [680-687]; XP_022204660.2 [675-682]; XP_039298386.1 [686-693]	1.07017e+07	2.51135e+08	4.40053e+07
	[KR].LSQTQEFQEYAK.[S]		XP_039298389.1 [1536-1547]; XP_022204670.2 [1536-1547]; XP_039298386.1 [1547-1558]	3.9716e+06	7.38392e+07	2.3251e+07
	[R].IYKNPGEAAELR.[V]		XP_039298389.1 [878-889]; XP_022204670.2 [878-889]; XP_022204660.2 [873-884]; XP_039298386.1 [884-895]	7.45131e+06	6.49886e+08	4.95206e+07
	[R].MAQQTHWEQSK.[E]		XP_039298389.1 [909-919]; XP_022204670.2 [909-919]; XP_022204660.2 [904-914]	3.01883e+07	4.53863e+08	7.44734e+07
	[R].MAQQTHWEQSK.[E]	1xOxidation [M1]	XP_039298389.1 [909-919]; XP_022204670.2 [909-919]; XP_022204660.2 [904-914]	9.38447e+06	9.99907e+07	1.84884e+07
	[R].MDQNPNSIELAR.[N]		XP_039298389.1 [935-946]; XP_022204670.2 [935-946]; XP_022204660.2 [930-941]	4.75197e+07	9.76776e+08	2.9562e+08
	[R].MDQNPNSIELAR.[N]	1xOxidation [M1]	XP_039298389.1 [935-946]; XP_022204670.2 [935-946]; XP_022204660.2 [930-941]	1.26717e+06	2.51797e+08	5.76815e+07
	[R].MLFFASMNPANSDSK.[A]	1xOxidation [M1]	XP_039298389.1 [1469-1483]; XP_022204670.2 [1469-1483]; XP_022204660.2 [1467-1481]; XP_039298386.1 [1480-1494]		1.38207e+06
	[K].MLLGENVIDINPSGSESSDNSPNANVQVNGNK.[V]		XP_039298389.1 [1763-1794]; XP_022204670.2 [1763-1794]; XP_022204660.2 [1761-1792]; XP_039298386.1 [1774-1805]		6.06375e+06
	[K].MLLGENVIDINPSGSESSDNSPNANVQVNGNK.[V]	1xOxidation [M1]	XP_039298389.1 [1763-1794]; XP_022204670.2 [1763-1794]; XP_022204660.2 [1761-1792]; XP_039298386.1 [1774-1805]		225233
	[R].MIQTMSAK.[Q]		XP_039298389.1 [646-653]; XP_022204660.2 [641-648]; XP_039298386.1 [652-659]	5.29984e+08	2.37793e+09	7.80159e+08
	[R].MIQTMSAK.[Q]	1xOxidation [M]	XP_039298389.1 [646-653]; XP_022204660.2 [641-648]; XP_039298386.1 [652-659]	6.52938e+07	2.3789e+08	8.27561e+07
	[R].NAQAAVDMLNPNEYGSSLSK.[N]		XP_039298389.1 [947-966]; XP_022204670.2 [947-966]; XP_022204660.2 [942-961]; XP_039298386.1 [953-972]	7.14222e+07	3.40317e+08	4.03183e+07
	[R].NAQAAVDMLNPNEYGSSLSK.[N]	1xOxidation [M8]	XP_039298389.1 [947-966]; XP_022204670.2 [947-966]; XP_022204660.2 [942-961]; XP_039298386.1 [953-972]	7.30295e+06	1.0872e+08	7.19081e+06
	[K].NENQAVFK.[I]		XP_039298389.1 [65-72]; XP_022204670.2 [65-72]; XP_022204660.2 [63-70]; XP_039298386.1 [65-72]	3.77189e+08	1.09375e+09	5.05535e+08
	[R].NIVPNGQQVSGSFK.[V]		XP_039298389.1 [160-173]; XP_022204670.2 [160-173]; XP_022204660.2 [158-171]; XP_039298386.1 [160-173]	2.15324e+07	9.672e+08	7.1258e+07
	[K].NNGDQVCFSIHPVPK.[C]	1xCarbamidomethyl [C7]	XP_039298389.1 [1957-1971]	7.37186e+06	7.47788e+07	9.33921e+06
	[K].NPGEAAELR.[V]		XP_039298389.1 [881-889]; XP_022204670.2 [881-889]; XP_022204660.2 [876-884]; XP_039298386.1 [887-895]	1.4234e+08	4.30011e+08	2.98266e+08
	[K].NSISTFDNK.[T]		XP_039298389.1 [1696-1704]; XP_022204670.2 [1696-1704]; XP_022204660.2 [1694-1702]; XP_039298386.1 [1707-1715]	777073	8.2438e+06	1.29991e+06
	[R].NSNNEWTAENVLK.[A]		XP_039298389.1 [1061-1073]; XP_022204670.2 [1061-1073]; XP_022204660.2 [1059-1071]; XP_039298386.1 [1072-1084]	7.8682e+07	7.16254e+08	1.12501e+08
	[R].NTPTWELNMIK.[G]		XP_039298389.1 [129-139]; XP_022204670.2 [129-139]; XP_022204660.2 [127-137]; XP_039298386.1 [129-139]	1.69127e+08	8.66971e+08	1.11591e+08
	[R].NTPTWELNMIK.[G]	1xOxidation [M9]	XP_039298389.1 [129-139]; XP_022204670.2 [129-139]; XP_022204660.2 [127-137]; XP_039298386.1 [129-139]	1.21278e+07	1.42789e+08	6.05943e+06
	[K].NWNNNDNNKNWNNNDNNK.[N]		XP_039298389.1 [507-524]; XP_039298386.1 [504-521]		2.34936e+06
	[K].NYNDNSGR.[Y]		XP_039298389.1 [1723-1730]; XP_022204670.2 [1723-1730]; XP_022204660.2 [1721-1728]; XP_039298386.1 [1734-1741]		318848	156728
	[R].NYNNENDDDNNQNR.[N]		XP_039298389.1 [460-473]; XP_022204660.2 [460-473]		353273
	[R].NYNNENDDDNNQNRNQNR.[N]		XP_039298389.1 [460-477]; XP_022204660.2 [460-477]
	[R].QADQMPCFR.[R]	1xCarbamidomethyl [C7]	XP_039298389.1 [1903-1911]; XP_022204670.2 [1903-1911]	3.14453e+06	1.88516e+08	3.02341e+07
	[R].QADQMPCFR.[R]	1xCarbamidomethyl [C7]; 1xOxidation [M5]	XP_039298389.1 [1903-1911]; XP_022204670.2 [1903-1911]	1.23753e+06	1.20329e+07	2.86168e+06
	[K].QLPLSQANQVFQVNYK.[Q]		XP_039298389.1 [102-117]; XP_022204670.2 [102-117]; XP_022204660.2 [100-115]; XP_039298386.1 [102-117]	1.83525e+07	2.30215e+08	1.26307e+07
	[K].QIQMNFGK.[E]		XP_039298389.1 [1294-1301]; XP_022204670.2 [1294-1301]; XP_022204660.2 [1292-1299]	4.78673e+07	1.07671e+09	1.60078e+08
	[K].QIQMNFGK.[E]	1xOxidation [M4]	XP_039298389.1 [1294-1301]; XP_022204670.2 [1294-1301]; XP_022204660.2 [1292-1299]	5.38013e+06	53575060	1.02133e+07
	[K].QNVFQYSSVLYTTK.[S]		XP_039298389.1 [1256-1269]; XP_022204660.2 [1254-1267]		3.6623e+06	193813
	[K].QQGQGQGQSHSR.[L]		XP_039298389.1 [210-221]; XP_022204670.2 [210-221]; XP_039298386.1 [210-221]	673636	5.25618e+06	1.04604e+06
	[K].QVDIVNEVQK.[V]		XP_039298389.1 [607-616]; XP_022204670.2 [607-616]; XP_022204660.2 [602-611]; XP_039298386.1 [613-622]	2.22969e+07	5.53988e+08	2.29668e+08
	[R].RNIVPNGQQVSGSFK.[V]		XP_039298389.1 [159-173]; XP_022204670.2 [159-173]; XP_022204660.2 [157-171]; XP_039298386.1 [159-173]		1.9979e+06
	[R].SNELQYK.[Q]		XP_039298389.1 [95-101]; XP_022204670.2 [95-101]; XP_022204660.2 [93-99]	2.89695e+08	8.00125e+08	3.22813e+08
	[K].SNILNFNPALQEDGTER.[V]		XP_039298389.1 [1270-1286]; XP_022204670.2 [1270-1286]; XP_022204660.2 [1268-1284]; XP_039298386.1 [1281-1297]	8.64182e+07	2.77849e+08	4.25039e+07
	[R].SRQNEFLR.[K]		XP_039298389.1 [1414-1421]; XP_022204670.2 [1414-1421]; XP_022204660.2 [1412-1419]; XP_039298386.1 [1425-1432]	4.11836e+06	1.26914e+06	359153
	[K].TFEPYLEGK.[K]		XP_039298389.1 [837-845]; XP_022204670.2 [837-845]; XP_022204660.2 [832-840]; XP_039298386.1 [843-851]	7.73787e+07	1.10103e+09	2.72333e+08
	[K].TFEPYLEGKK.[S]		XP_039298389.1 [837-846]; XP_022204670.2 [837-846]; XP_022204660.2 [832-841]; XP_039298386.1 [843-852]		17130236	6.23521e+06
	[K].TFFQFATSSNVQNQK.[Y]		XP_039298389.1 [737-751]; XP_022204670.2 [737-751]; XP_022204660.2 [732-746]; XP_039298386.1 [743-757]		6.57463e+06
	[K].VANMLNNYEVSVK.[Y]		XP_039298389.1 [1575-1587]; XP_022204670.2 [1575-1587]; XP_022204660.2 [1573-1585]	4.05253e+06	4.75718e+07	1.32913e+07
	[K].VANMLNNYEVSVK.[Y]	1xOxidation [M4]	XP_039298389.1 [1575-1587]; XP_022204670.2 [1575-1587]; XP_022204660.2 [1573-1585]		5.80896e+06	1.32916e+06
	[K].VMEDSVTGK.[C]		XP_039298389.1 [174-182]; XP_022204670.2 [174-182]; XP_022204660.2 [172-180]; XP_039298386.1 [174-182]	5.79187e+08	1.18687e+09	7.51464e+08
	[K].VMEDSVTGK.[C]	1xOxidation [M2]	XP_039298389.1 [174-182]; XP_022204670.2 [174-182]; XP_022204660.2 [172-180]; XP_039298386.1 [174-182]	1.56411e+07	2.64519e+07	1.68084e+07
	[K].VQIANNR.[M]		XP_039298389.1 [1795-1801]; XP_022204670.2 [1795-1801]; XP_022204660.2 [1793-1799]	4.03382e+08	2.19516e+09	6.04188e+08
	[R].VVQQHPEIAPLAVK.[Q]		XP_039298389.1 [196-209]; XP_022204670.2 [196-209]; XP_022204660.2 [194-207]; XP_039298386.1 [196-209]	2.15419e+07	2.22083e+08	2.15371e+07
	[R].YSASNSQSNSFYK.[Y]		XP_039298389.1 [1731-1743]; XP_022204670.2 [1731-1743]; XP_022204660.2 [1729-1741]; XP_039298386.1 [1742-1754]	3.46076e+06	53611976	2.43462e+07
	[K].YTDFTTPNK.[C]		XP_039298389.1 [1866-1874]; XP_022204670.2 [1866-1874]; XP_022204660.2 [1864-1872]; XP_039298386.1 [1877-1885]	1.44123e+08	1.11611e+09	3.33642e+08
High	XP_022195109.2	shematrin-like protein 1 [Nilaparvata lugens]	23	4	19.1	7.37	21.73	1.26721e+10	4.76678e+09
	Annotated Sequence	Modifications	Positions in Master Proteins	Abundances (Normalized): F825: Sample, DBC	Abundances (Normalized): F823: Sample, Eggs	Abundances (Normalized): F824: Sample, LosC
	[R].LYDSGSYTYPNGLGGHDTVR.[T]		XP_022195109.2 [98-117]			4.27661e+06
	[R].TTGYDTK.[R]		XP_022195109.2 [118-124]	1.51627e+08	386314	1.13473e+07
	[R].YGQGYYPFGR.[G]		XP_022195109.2 [60-69]	6.39484e+07		1.49758e+07
	[R].YSPSLR.[L]		XP_022195109.2 [92-97]	1.24565e+10	3.54755e+07	4.73618e+09
High	XP_022199411.2	uncharacterized protein LOC111056356 [Nilaparvata lugens]	26	67	300.1	9.38	223.53	3.7312e+08	2.58619e+09
	Annotated Sequence	Modifications	Positions in Master Proteins	Abundances (Normalized): F825: Sample, DBC	Abundances (Normalized): F823: Sample, Eggs	Abundances (Normalized): F824: Sample, LosC
	[K].ALFMDSVR.[E]		XP_022199411.2 [791-798]	7.54718e+06		4.80533e+06
	[K].APIVPMK.[T]		XP_022199411.2 [1362-1368]; [1397-1403]; [1467-1473]	6.84866e+06	2.32392e+06	1.80874e+08
	[K].AQGDSTLR.[T]		XP_022199411.2 [1969-1976]			64859.8
	[K].ASSPLIDPMK.[T]		XP_022199411.2 [1645-1654]	1.7766e+06	785342	4.20075e+07
	[K].DPTPQKVPIVPMK.[T]		XP_022199411.2 [1604-1616]		540288	4.80021e+06
	[R].DPTPQKYPNVPMQTTK.[G]		XP_022199411.2 [1677-1692]		222125	2.8739e+06
	[R].DPTYTTSVTTK.[T]		XP_022199411.2 [126-136]	1.40177e+07	792794	7.92753e+07
	[K].DSEKVPTPQK.[S]		XP_022199411.2 [1219-1228]	751397	61391.8	1.08529e+07
	[R].EPGNDWGSIEQK.[S]		XP_022199411.2 [1874-1885]			1.10664e+07
	[K].EPNSQKPTIIQMK.[T]		XP_022199411.2 [1321-1333]		207057	1.17782e+06
	[K].ETPQNQQPTSK.[E]		XP_022199411.2 [1310-1320]	1.09089e+06	58862	1.10261e+07
	[K].ETPQQPSSEPK.[D]		XP_022199411.2 [1701-1711]			2.26981e+06
	[K].GATITTTSTTTNKDDQPSQSTR.[N]		XP_022199411.2 [999-1020]			1.82134e+07
	[K].GFGIDGDEIEK.[G]		XP_022199411.2 [226-236]	1.14783e+06		1.88927e+07
	[R].GNTPTFTR.[T]		XP_022199411.2 [642-649]	1.34558e+07		7.5977e+07
	[R].GTADAGSIR.[G]		XP_022199411.2 [633-641]	1.91721e+07	173321	5.63726e+07
	[K].KQVEVAQDTSPR.[S]		XP_022199411.2 [455-466]	1.47431e+06		8.09874e+06
	[R].IEPSQQR.[S]		XP_022199411.2 [1033-1039]	384105	19542.3	3.21243e+06
	[R].LPDDFAGYSTK.[E]		XP_022199411.2 [240-250]	7.29667e+06	1.51265e+06	5.75027e+07
	[K].IPTVPSSR.[N]		XP_022199411.2 [328-335]	4.81177e+07	3.8491e+06	1.96758e+08
	[K].MKSPENVVGPEK.[A]	1xOxidation [M1]	XP_022199411.2 [1759-1770]			697567
	[K].MSTVTQEPATNK.[K]		XP_022199411.2 [1103-1114]			4.92853e+06
	[K].MSTVTQEPATNKK.[S]		XP_022199411.2 [1103-1115]	1.32535e+06	212083	1.42456e+07
	[R].NDLNILTDSSENGLDFFPFGGK.[S]		XP_022199411.2 [2238-2259]
	[R].NDVNYEWTSPR.[F]		XP_022199411.2 [2191-2201]	780520		4.70277e+06
	[K].NIQNSSISR.[Q]		XP_022199411.2 [1909-1917]	2.7356e+07	985404	8.94312e+07
	[R].NNNDPKPLSSR.[T]		XP_022199411.2 [1134-1144]	2.92642e+06	267911	1.52226e+07
	[R].NQGSTIANQPSK.[V]		XP_022199411.2 [336-347]	1.44212e+07	383670	3.73066e+07
	[R].NYPDYSYYDSK.[S]		XP_022199411.2 [2221-2231]	2.19071e+06		1.73657e+07
	[R].QGPTQSQPVTQSK.[T]		XP_022199411.2 [278-290]
	[K].QIEAEGINASR.[S]		XP_022199411.2 [1920-1930]			1.18281e+07
	[R].QQPTSQKPTITQMK.[S]		XP_022199411.2 [1285-1298]	685948	707357	2.94337e+07
	[R].QQQSTLQDPK.[S]		XP_022199411.2 [1249-1258]	2.95723e+06	91497.9	1.93951e+07
	[K].QSAGPQESTSTR.[I]		XP_022199411.2 [358-369]	1.89663e+06		9.48059e+06
	[K].QVEVAQDTSPR.[S]		XP_022199411.2 [456-466]	8.87545e+06	261050	4.16154e+07
	[K].SEDSTPQKAPIVPMK.[T]		XP_022199411.2 [1389-1403]	104630	3.39251e+06	9.38435e+06
	[K].SPENVVGPEK.[A]		XP_022199411.2 [1761-1770]	3.01318e+06		1.54083e+07
	[K].SQKPAITQMK.[T]		XP_022199411.2 [1259-1268]			5.25413e+06
	[R].SQNQQSLTR.[Q]		XP_022199411.2 [545-553]	2.13921e+06	207090	1.46407e+07
	[R].SQQGPLGR.[E]		XP_022199411.2 [928-935]	5.98885e+06	1.06205e+06	5.42445e+07
	[K].SSMQSPQGTSK.[T]		XP_022199411.2 [1229-1239]			2.43981e+06
	[K].STPQKEQLEK.[K]		XP_022199411.2 [1450-1459]	307227		2.30276e+06
	[K].STVQIEQPK.[E]		XP_022199411.2 [1628-1636]	5.12805e+06	585304	6.11466e+07
	[R].SWVGGKPSDER.[V]		XP_022199411.2 [414-424]	1.43548e+06		1.17297e+06
	[R].TEGQDVFLK.[K]		XP_022199411.2 [1899-1907]	1.0409e+06		7.20272e+06
	[R].TEVITYDEQPIVISQSPR.[V]		XP_022199411.2 [650-667]	2.59206e+06		3.53721e+06
	[R].TGTIAGYSSSK.[G]		XP_022199411.2 [215-225]	1.04005e+07	471393	3.36035e+07
	[K].TINQQTSPAWVTEVK.[N]		XP_022199411.2 [577-591]			584941
	[K].TIQESSTPAPK.[T]		XP_022199411.2 [1404-1414]	3.1253e+06		3.64747e+07
	[K].TIQESSTPASK.[T]		XP_022199411.2 [1369-1379]
	[K].TNQESSTPAPK.[S]		XP_022199411.2 [1474-1484]		24126.7	1.6586e+06
	[K].TPQHLSITPMK.[T]		XP_022199411.2 [1714-1724]		524979	5.66586e+06
	[K].TPSISQATR.[K]		XP_022199411.2 [1798-1806]	3.18497e+07	3.61147e+06	2.1095e+08
	[K].TPSITPTK.[M]		XP_022199411.2 [1751-1758]	1.58524e+07		1.46024e+08
	[R].TTNNQITTVK.[V]		XP_022199411.2 [951-960]	1.02061e+07		8.41307e+07
	[K].TTQEPSTPAPK.[S]		XP_022199411.2 [1617-1627]			9.02147e+06
	[K].TTQESSTPAPK.[I]		XP_022199411.2 [1509-1519]	4.11084e+06	144128	2.61853e+07
	[K].TTQETLTSPSK.[E]		XP_022199411.2 [1269-1279]	6.95125e+06	705091	7.60891e+07
	[K].TTQGPSTPAPK.[S]		XP_022199411.2 [1582-1592]	9.94471e+06	783096	7.13716e+07
	[K].TTTETIITR.[T]		XP_022199411.2 [913-921]	1.19142e+07	1.39043e+06	1.71934e+08
	[R].TVTTVTTTK.[R]		XP_022199411.2 [1066-1074]	2.44064e+07	942157	1.16911e+08
	[K].VPIVPMK.[T]		XP_022199411.2 [1502-1508]; [1610-1616]	4.05443e+06	3561765	1.0399e+08
	[K].VPIVPMK.[T]	1xOxidation [M6]	XP_022199411.2 [1502-1508]; [1610-1616]	897877		1.80353e+07
	[K].VPQSPKPAEK.[T]		XP_022199411.2 [903-912]	462703		2.53639e+07
	[R].VSQITEGK.[S]		XP_022199411.2 [384-391]	852771		6.27159e+06
	[R].VTQYSAQK.[K]		XP_022199411.2 [1937-1944]			69481
	[K].VVESSTVIR.[K]		XP_022199411.2 [348-356]	2.56733e+07	1.90944e+06	1.63533e+08
	[K].YPNVPMQTTK.[G]		XP_022199411.2 [1683-1692]	689882	2.78288e+06	1.49441e+07
	[K].YPNVPMQTTK.[G]	1xOxidation [M6]	XP_022199411.2 [1683-1692]	3.48128e+06		4.87391e+06
High	XP_022201109.1	actin, muscle [Nilaparvata lugens]	50	5	41.8	5.48	229.58	1.0437e+09	1.72784e+09
	Annotated Sequence	Modifications	Positions in Master Proteins	Abundances (Normalized): F825: Sample, DBC	Abundances (Normalized): F823: Sample, Eggs	Abundances (Normalized): F824: Sample, LosC
	[K].AGFAGDDAPR.[A]		XP_039290184.1 [20-29]; XP_022201109.1 [20-29]	4.08588e+08	6.49103e+07	5.31378e+08
	[K].CDVDIR.[K]	1xCarbamidomethyl [C1]	XP_039290184.1 [286-291]; XP_022201109.1 [286-291]	1.23775e+06		1.336e+06
	[R].CPEALFQPSFLGMESCGIHETVYNSIMK.[C]	2xCarbamidomethyl [C1; C16]	XP_022201109.1 [258-285]			1.94968e+06
	[R].DLTDYLMK.[I]		XP_039290184.1 [185-192]; XP_022201109.1 [185-192]	9.98886e+07	3.36769e+07	9.58994e+07
	[R].DLTDYLMK.[I]	1xOxidation [M7]	XP_039290184.1 [185-192]; XP_022201109.1 [185-192]	3.8556e+06	7.75668e+06	1.67013e+07
	[K].DLYANTVLSGGTTMYPGIADR.[M]		XP_039290184.1 [293-313]; XP_022201109.1 [293-313]	8.19198e+06	3.13247e+06	3.83191e+06
	[K].DLYANTVLSGGTTMYPGIADR.[M]	1xOxidation [M14]	XP_039290184.1 [293-313]; XP_022201109.1 [293-313]	8.07525e+06	4527478	1.84584e+06
	[K].DSYVGDEAQSK.[R]		XP_039290184.1 [52-62]; XP_022201109.1 [52-62]	8.95293e+06	8586231	1.2834e+07
	[K].DSYVGDEAQSKR.[G]		XP_039290184.1 [52-63]; XP_022201109.1 [52-63]	3.99936e+07	1.20562e+07	3.29568e+07
	[K].EITALAPSTIK.[I]		XP_022201109.1 [317-327]	2.00432e+07	7.86174e+06	1.97812e+08
	[R].GYSFTTTAER.[E]		XP_039290184.1 [198-207]; XP_022201109.1 [198-207]	1.38131e+08	4.05612e+08	3.56928e+08
	[R].HQGVMVGMGQK.[D]		XP_039290184.1 [41-51]; XP_022201109.1 [41-51]	414984	2.78248e+07	2.14875e+07
	[R].HQGVMVGMGQK.[D]	1xOxidation [M8]	XP_039290184.1 [41-51]; XP_022201109.1 [41-51]		1278853	5.74858e+06
	[R].HQGVMVGMGQK.[D]	2xOxidation [M5; M8]	XP_039290184.1 [41-51]; XP_022201109.1 [41-51]	269233	488073	569624
	[R].KDLYANTVLSGGTTMYPGIADR.[M]		XP_039290184.1 [292-313]; XP_022201109.1 [292-313]		1.08931e+06
	[K].IIAPPER.[K]		XP_039290184.1 [330-336]; XP_022201109.1 [330-336]	2.86928e+08	4.76275e+07	3.55366e+08
	[K].QEYDESGPGIVHR.[K]		XP_022201109.1 [361-373]			2.81386e+07
	[K].SYELPDGQVITIGNER.[F]		XP_039290184.1 [240-255]; XP_022201109.1 [240-255]	1.64343e+06	441636
	[R].VAPEEHPILLTEAPLNPK.[A]		XP_022201109.1 [97-114]	1.74905e+07	1.26237e+06	6.30599e+07
	[K].YPIEHGIITNWDDMEK.[I]		XP_022201109.1 [70-85]		615583
	[K].YPIEHGIITNWDDMEK.[I]	1xOxidation [M14]	XP_022201109.1 [70-85]		553755
High	XP_039287281.1	apolipophorins [Nilaparvata lugens]	25	42	358.2	8.05	314.97	3.62149e+08	1.2442e+09
	Annotated Sequence	Modifications	Positions in Master Proteins	Abundances (Normalized): F825: Sample, DBC	Abundances (Normalized): F823: Sample, Eggs	Abundances (Normalized): F824: Sample, LosC
	[K].ADIVSVYNAAK.[G]		XP_039286010.1 [335-345]; XP_039287281.1 [335-345]	4.38891e+06	1.36612e+07	3.99881e+07
	[R].AFDAAVK.[L]		XP_039287281.1 [1717-1723]	3.54824e+06	2.00753e+06	5.84643e+06
	[K].ALAAAESSTEPHIRPSAASDFANLVEVISR.[A]		XP_039286010.1 [302-331]; XP_039287281.1 [302-331]
	[K].ALPDFAPVVK.[K]		XP_039287281.1 [2403-2412]	8.44532e+06	9.35811e+06	1.28825e+07
	[K].ALSLEGQITNTDKEGSVFVK.[I]		XP_039286010.1 [1048-1067]; XP_039287281.1 [1048-1067]		246517
	[K].ALSPAYGTTTLSAR.[I]		XP_039286010.1 [969-982]; XP_039287281.1 [969-982]		1.96274e+06	1.73311e+06
	[K].ANLPPNFESQGSYTADSGK.[G]		XP_039287281.1 [1354-1372]		924794	1.90742e+06
	[K].ASETAQVHLNGNLPQQGK.[F]		XP_039287281.1 [1742-1759]		3684069	2.9215e+06
	[K].AVAVEGIIK.[L]		XP_039286010.1 [1124-1132]; XP_039287281.1 [1124-1132]	4.56651e+06	19658997	3.21353e+07
	[K].AYLNNKDPNK.[A]		XP_039286010.1 [997-1006]; XP_039287281.1 [997-1006]	731152	256958	612774
	[K].DLSEDSEIR.[I]		XP_039286010.1 [526-534]; XP_039287281.1 [526-534]		212324	358700
	[K].DSGVTTHYETDVFGVCPTDFEFSK.[S]	1xCarbamidomethyl [C16]	XP_039286010.1 [152-175]; XP_039287281.1 [152-175]	1.5116e+06	168504	3.00367e+06
	[R].DYPFRPDAVK.[S]		XP_039287281.1 [3067-3076]		630884	1.40046e+06
	[R].EDYVANVK.[K]		XP_039287281.1 [2369-2376]	4.65954e+06	1.41396e+06	2.41197e+07
	[K].EFSAELNAVAGSK.[K]		XP_039287281.1 [1322-1334]	8.23629e+06	6.46223e+06	1.62489e+07
	[K].EQAIVPSVVAFNNENIYLLTDK.[K]		XP_039287281.1 [3129-3150]		158211	1.60304e+06
	[K].ESFSAQDSFTVR.[G]		XP_039287281.1 [2189-2200]	2.04712e+06	6.13599e+06	9.43172e+06
	[K].FDISVK.[N]		XP_039287281.1 [1760-1765]	5.17397e+06	11537764	1.40622e+07
	[K].FDSEVSDQFLR.[S]		XP_039287281.1 [1580-1590]	8.97334e+06	7.7665e+06	9.49612e+06
	[K].FINSDNTITYLGDQK.[T]		XP_039287281.1 [1431-1445]		5.59351e+06	5.89342e+06
	[K].FPIDVR.[RH]		XP_039286010.1 [600-605]; XP_022191583.2 [26-31]; XP_039287281.1 [600-605]
	[K].FSLNDGR.[I]		XP_039286010.1 [113-119]; XP_039287281.1 [113-119]	230203	157480	670052
	[R].GLIEFDCK.[R]	1xCarbamidomethyl [C7]	XP_039287281.1 [2201-2208]	2.02324e+06	3.24948e+06	7.31092e+06
	[K].GNELSELQK.[G]		XP_039286010.1 [376-384]; XP_039287281.1 [376-384]	1.28708e+07	7964700	5.63323e+07
	[K].GSVAEKPDEEALQTEAELVLPSGR.[K]		XP_039287281.1 [1452-1475]
	[K].KPANDLNAYGLTYGK.[D]		XP_039287281.1 [3152-3166]		1.38796e+06	849549
	[K].KQEVVNFK.[S]		XP_039286010.1 [906-913]; XP_039287281.1 [906-913]
	[K].LAACAQDK.[S]	1xCarbamidomethyl [C4]	XP_039286010.1 [486-493]; XP_039287281.1 [486-493]	3.24574e+06	2.39969e+06	8.78374e+06
	[K].LAAPVFAGCK.[V]	1xCarbamidomethyl [C9]	XP_039286010.1 [446-455]; XP_039287281.1 [446-455]	9.56854e+06	3.01211e+07	3.77628e+07
	[K].LATQTGEFVNAYSLDGGK.[V]		XP_039287281.1 [2829-2846]	6.05435e+06	3.428e+06	9.19277e+06
	[K].LDGATVTTVAGAQGDVSK.[V]		XP_039286010.1 [49-66]; XP_039287281.1 [49-66]	328643	937727	3.70009e+06
	[K].IDKYNVEVANK.[N]		XP_039287281.1 [1871-1881]		678303	1.69285e+06
	[K].LEGVVLSDR.[V]		XP_039287281.1 [2771-2779]	508386	1.23019e+06	9.79541e+06
	[K].LEIDVFAK.[K]		XP_039287281.1 [2164-2171]		395514	3.00893e+06
	[K].IFQTAIEK.[S]		XP_039287281.1 [2381-2388]	8.74528e+06	1.14908e+07	1.98989e+07
	[K].LLLDAITR.[A]		XP_039286010.1 [353-360]; XP_039287281.1 [353-360]		1488497	3.28781e+06
	[K].LPAEYNIK.[S]		XP_039287281.1 [1636-1643]	1.10865e+07	34867020	6.69498e+07
	[K].IPDHTLASMVVK.[R]		XP_039287281.1 [2254-2265]		1.11617e+06	301741
	[K].IPDHTLASMVVK.[R]	1xOxidation [M9]	XP_039287281.1 [2254-2265]		756089	485136
	[K].IVHDGTEYYAK.[A]		XP_039286010.1 [1068-1078]; XP_039287281.1 [1068-1078]	484632	1.75958e+06	7.18279e+06
	[K].LVVPLVASLK.[K]		XP_039287281.1 [2966-2975]	1.51669e+06	1.93642e+06	2.2427e+06
	[K].MTNALNWNDNK.[F]		XP_039287281.1 [1661-1671]		2611042	2.52035e+06
	[K].NFDIDYK.[K]		XP_039286010.1 [787-793]; XP_039287281.1 [787-793]		2.23784e+06	1.18384e+07
	[K].NLDIDLSLK.[M]		XP_039286010.1 [740-748]; XP_039287281.1 [740-748]		275741	619484
	[K].NVVVGGVDSHDK.[N]		XP_039286010.1 [728-739]; XP_039287281.1 [728-739]	2.21207e+06	1.55158e+06	1.05188e+07
	[K].QFLQVTSSTLVDQLTSK.[Q]		XP_039287281.1 [3196-3212]	738304	722675	1.70833e+06
	[K].SEISYGSNK.[Y]		XP_039287281.1 [1392-1400]	1.40361e+07	5489128	2.40964e+07
	[R].SENIDYLLEK.[Y]		XP_039286010.1 [664-673]; XP_039287281.1 [664-673]	1.07428e+07	4.76818e+06	1.59473e+07
	[R].SGCQGASSGFFK.[Y]	1xCarbamidomethyl [C3]	XP_039286010.1 [27-38]; XP_039287281.1 [27-38]	5.33866e+06	21655634	2.5521e+07
	[K].SGEGGSFSGELK.[A]		XP_039287281.1 [2123-2134]	1.07676e+07	10230072	5.3071e+07
	[K].SIIGVLAAPCER.[S]	1xCarbamidomethyl [C10]	XP_039287281.1 [3077-3088]	3.22881e+06	798575	2.55619e+06
	[R].SIQEQTSAFAK.[N]		XP_039286010.1 [717-727]; XP_039287281.1 [717-727]	1.19135e+07	11034085	8.17228e+07
	[K].SSIYFSK.[K]		XP_039287281.1 [3016-3022]	1.5662e+07	13657277	6.35161e+07
	[K].STFDVYSK.[M]		XP_039287281.1 [1963-1970]	1.29989e+06	1.27975e+06	3.82155e+06
	[K].TLKPMLEYK.[A]		XP_039286010.1 [1091-1099]; XP_039287281.1 [1091-1099]		1.90048e+06	1.13695e+06
	[R].TLTANVHYQPTASGDR.[A]		XP_039287281.1 [1701-1716]	2.53719e+06	7.88489e+06	6.8082e+06
	[K].TSLSFHADVAK.[S]		XP_039287281.1 [2112-2122]		2.06101e+06	4.82303e+06
	[K].TTDDLSVK.[I]		XP_039287281.1 [2023-2030]	6.25023e+06	1.62734e+06	1.97218e+07
	[R].TYTLQSVK.[V]		XP_039286010.1 [1143-1150]; XP_039287281.1 [1143-1150]	1.69409e+07	20846478	7.10893e+07
	[R].VAALEAFQSDASK.[S]		XP_039286010.1 [501-513]; XP_039287281.1 [501-513]	1.43278e+07	2.73059e+07	4.51572e+07
	[K].VANVQVNGPDGK.[A]		XP_039286010.1 [87-98]; XP_039287281.1 [87-98]	8.74711e+06	9148118	4.44712e+07
	[K].VAVPDQCMK.[C]	1xCarbamidomethyl [C7]; 1xOxidation [M8]	XP_039287281.1 [2914-2922]	8.04186e+06	5460547	1.13228e+07
	[R].VDSVELTNK.[E]		XP_039287281.1 [2780-2788]	6.59198e+06	3231864	2.25413e+07
	[R].VMPILSDSYEK.[I]		XP_039287281.1 [2481-2491]		138480	1.22609e+06
	[R].VMPILSDSYEK.[I]	1xOxidation [M2]	XP_039287281.1 [2481-2491]			562017
	[K].VNVGYGK.[S]		XP_039287281.1 [1956-1962]	5.82604e+07	37041791	1.01356e+08
	[K].VSADKEVYK.[I]		XP_039286010.1 [1177-1185]; XP_039287281.1 [1177-1185]	3.33851e+06	1.9067e+06	8.0386e+06
	[K].VVTFQAK.[M]		XP_039287281.1 [1888-1894]	7.52807e+06	13491903	2.86501e+07
	[K].WASTNYFDPAEK.[I]		XP_039287281.1 [1647-1658]	364096	5792626	5.76563e+06
	[K].YEEGASYK.[Y]		XP_039286010.1 [39-46]; XP_039287281.1 [39-46]	2.5719e+06	814642	5.18034e+06
	[R].YENTIRPK.[R]		XP_039286010.1 [708-715]; XP_039287281.1 [708-715]	1.05925e+06	2.69657e+06	9.90287e+06
	[K].YKLDGATVTTVAGAQGDVSK.[V]		XP_039286010.1 [47-66]; XP_039287281.1 [47-66]		228574
	[K].YNVEVANK.[N]		XP_039287281.1 [1874-1881]	1.91566e+07	12147484	4.6909e+07
	[K].YNYNTNNLK.[E]		XP_039287281.1 [2353-2361]	2.26106e+06	2.201e+06	1.38325e+07
	[K].YSESVEIK.[N]		XP_039287281.1 [2286-2293]	1.92873e+07	13784486	7.51573e+07
High	XP_039285484.1	fatty acid synthase [Nilaparvata lugens]	24	47	257.3	7.27	211.22	4.72239e+08	9.4711e+08
	Annotated Sequence	Modifications	Positions in Master Proteins	Abundances (Normalized): F825: Sample, DBC	Abundances (Normalized): F823: Sample, Eggs	Abundances (Normalized): F824: Sample, LosC
	[K].AFDSSGNGYVR.[S]		XP_039285484.1 [175-185]	2.05695e+06	257634	6.10894e+06
	[K].AFNAGTQPNVGK.[L]		XP_039285484.1 [763-774]	1.17643e+07	1.67422e+06	3.90092e+07
	[K].AGEQVSLVLLDGSHSYVASHTGNYK.[S]		XP_039285484.1 [2129-2153]	1.54578e+06
	[K].APAFSQSAPQYAAQLK.[K]		XP_039285484.1 [1286-1301]		543659	346625
	[K].AQDNFVNLGEDYGLSPICK.[R]	1xCarbamidomethyl [C18]	XP_039285484.1 [2329-2347]	3.56077e+06		3.86789e+06
	[R].DAFMENQTPADFATVCKPK.[V]	1xCarbamidomethyl [C16]	XP_039285484.1 [1784-1802]	5.43331e+06	2.72281e+06	7.01339e+06
	[R].DIMLASGK.[L]		XP_039285484.1 [1381-1388]	2.97941e+07		4.72354e+07
	[R].DLMVLEPFEK.[A]		XP_039285484.1 [469-478]	9.42772e+06		9.71039e+06
	[R].DLMVLEPFEK.[A]	1xOxidation [M3]	XP_039285484.1 [469-478]			496934
	[R].DTSFEQHIMK.[Q]		XP_039285484.1 [1531-1540]		547572	1.41985e+07
	[K].EADAYLAGHAIDGR.[V]		XP_039285484.1 [827-840]	3.90809e+06	239207	6.10348e+06
	[R].EIEVFNGDK.[K]		XP_039285484.1 [441-449]	1.50036e+06		7.14e+06
	[K].EQLELSPPSVASANISLDTADIYK.[E]		XP_039285484.1 [924-947]		116175	7.98434e+06
	[R].ETYAEAGVSPADVAYVEAHGTGTK.[V]		XP_039285484.1 [236-259]	6.32726e+06		2.74512e+06
	[K].EVASNGVAFHSK.[Y]		XP_039285484.1 [634-645]
	[R].FLEIGK.[IFL]		XP_022194881.2 [1663-1668]; XP_039285484.1 [1572-1577]	9.34719e+06	975070	1.93832e+07
	[K].GAEQLIAEAK.[K]		XP_039285484.1 [1758-1767]	1.26292e+07	4.69265e+06	6.46335e+07
	[K].GATPYSESELAGAAQSFFQK.[L]		XP_039285484.1 [2288-2307]	4.33016e+06	206858	6.7972e+06
	[R].GDLASLR.[W]		XP_039285484.1 [1344-1350]	1.18507e+07	19254.6	2.45797e+07
	[R].GNAGQVNYGLANSAMER.[I]		XP_039285484.1 [1834-1850]		669294	5.62802e+06
	[R].GTPMIQSMIK.[W]		XP_039285484.1 [786-795]		3.08029e+06	7.46128e+06
	[R].GYDYTGIFR.[G]		XP_039285484.1 [953-961]	1.45809e+06	64781.3	960581
	[K].IAQFLSK.[-]		XP_039285484.1 [2371-2377]	9.92191e+06	3.5955e+06	3.12926e+07
	[K].LPAGAMAAVGLTWEETK.[A]		XP_039285484.1 [575-591]	2.26702e+06	529952	1.81971e+06
	[R].LPEDIAK.[E]		XP_039285484.1 [917-923]	7.36838e+06	203427	1.86069e+07
	[K].LQGLSYEETPVILENVQFHR.[A]		XP_039285484.1 [859-878]			451638
	[R].LSMLSPQGMCK.[A]	1xCarbamidomethyl [C10]	XP_039285484.1 [164-174]		253839	1.13744e+06
	[K].LVAADSYQPSGK.[Y]		XP_039285484.1 [2308-2319]	2.27247e+07	4.26834e+06	8.68008e+07
	[K].LVTEGIK.[HN]		XP_039285484.1 [1621-1627]	8.5884e+07	8624599	4.75968e+07
	[K].NFEWVEDLK.[A]		XP_039285484.1 [1227-1235]	2.09099e+06	69726.8	1.89433e+06
	[K].NLDVASR.[K]		XP_039285484.1 [1808-1814]	5.82351e+06	263097	5.47486e+06
	[K].QAHVMDPQLR.[IM]		XP_039285484.1 [32-41]			550144
	[K].QIIVQMPSK.[A]		XP_039285484.1 [2034-2042]	9.13844e+06	1.99984e+06	2.66144e+07
	[K].QIIVQMPSK.[A]	1xOxidation [M6]	XP_039285484.1 [2034-2042]	1.16864e+06	177268	2.42551e+06
	[K].QLQSEGIFAK.[E]		XP_039285484.1 [624-633]	5.4623e+06	2.13817e+06	1.94479e+07
	[R].QIVQGDNAVK.[I]		XP_039285484.1 [2361-2370]	1.81454e+07		2.34445e+07
	[K].QTGLEVVAK.[L]		XP_039285484.1 [1195-1203]	2.29279e+07	1.40842e+06	7.65797e+07
	[R].SEEAVNAIFDK.[L]		XP_039285484.1 [391-401]		351564	3.14044e+06
	[R].SGECVIEIDLSK.[E]	1xCarbamidomethyl [C4]	XP_039285484.1 [815-826]	5.70477e+06	111392	2.218e+06
	[K].SGYQALCVR.[R]	1xCarbamidomethyl [C7]	XP_039285484.1 [1729-1737]	6.62825e+06	2.44565e+06	1.95608e+07
	[R].SLGPNCVNIGLSK.[R]	1xCarbamidomethyl [C6]	XP_039285484.1 [734-746]	1.15104e+07	2.88688e+06	1.08159e+07
	[K].SPNTDIPALNDGR.[L]		XP_039285484.1 [323-335]	3.99098e+06	2.86191e+06	2.19914e+07
	[R].SSPLLIGSVK.[S]		XP_039285484.1 [279-288]	3.31201e+07	6.87382e+06	3.76429e+07
	[R].TVFIQDAK.[A]		XP_039285484.1 [1278-1285]	1.71854e+07	1.29267e+06	3.88214e+07
	[R].TYMNPDK.[S]		XP_039285484.1 [1686-1692]	1.53807e+07	328146	1.46239e+07
	[K].VNGYGLTGCCR.[A]	2xCarbamidomethyl [C9; C10]	XP_039285484.1 [88-98]	585218	211744	2.68728e+06
	[R].VPAEVIAACHNSNDSVTISGPPK.[Q]	1xCarbamidomethyl [C9]	XP_039285484.1 [594-616]		121543
	[K].VPATPDPLPR.[L]		XP_039285484.1 [374-383]	1.89585e+07	6.24681e+06	9.07814e+07
	[R].VYATILNAK.[T]		XP_039285484.1 [203-211]			4.67868e+06
	[K].YIADAAPK.[L]		XP_039285484.1 [646-653]	5.1318e+07		7.46074e+07
High	XP_022186010.2	alpha-crystallin A chain [Nilaparvata lugens]	40	5	21.5	7.55	27.59	3.58435e+08	7.43988e+08
	Annotated Sequence	Modifications	Positions in Master Proteins	Abundances (Normalized): F825: Sample, DBC	Abundances (Normalized): F823: Sample, Eggs	Abundances (Normalized): F824: Sample, LosC
	[R].HVNSADSGVSTIQDDK.[T]		XP_022186010.2 [56-71]		5.30061e+06	631553
	[R].HVNSADSGVSTIQDDKTNFK.[V]		XP_022186010.2 [56-75]		2629438
	[K].LPENVDLQK.[L]		XP_022186010.2 [123-131]		955953	3.81125e+06
	[K].LSGDNLIIEGK.[H]		XP_022186010.2 [92-102]		8.6956e+07	4.03218e+06
	[K].LSSDGVLTLVAPK.[K]		XP_022186010.2 [136-148]		2.31307e+06	59300.2
	[K].TNQPALK.[Q]		XP_022186010.2 [164-170]; XP_039280812.1 [168-174]	3.58435e+08	1436976636	7.35453e+08
	[K].VNLDVQQFKPEEISVK.[L]		XP_022186010.2 [76-91]; XP_039280812.1 [80-95]		20543635
High	XP_039278021.1	eukaryotic translation elongation factor 2 isoform X2 [Nilaparvata lugens]	27	22	94.5	6.43	92.79	3.69577e+08	7.19054e+08	Met-loss [N-Term]
	Annotated Sequence	Modifications	Positions in Master Proteins	Abundances (Normalized): F825: Sample, DBC	Abundances (Normalized): F823: Sample, Eggs	Abundances (Normalized): F824: Sample, LosC
	[K].AAPLPDGLAEDIDNGDVNAR.[D]		XP_039278021.1 [592-611]	7.8872e+06	893472	5.04373e+06
	[K].AGIIASAK.[A]		XP_039278021.1 [43-50]	1.07969e+08	3.37768e+07	1.16884e+08
	[R].ALLELQLESEDLYQTFQR.[I]		XP_039278021.1 [167-184]			665603
	[K].AYLPVNESFGFTADLR.[S]		XP_039278021.1 [772-787]		193574	1.15762e+06
	[R].CLYASYLTAAPR.[L]	1xCarbamidomethyl [C1]	XP_039278021.1 [714-725]		230665
	[K].DEAAVLLQK.[L]		XP_039278021.1 [296-304]	684611	521746	1.93369e+07
	[K].DLEEDHACIPIK.[K]	1xCarbamidomethyl [C8]	XP_039278021.1 [546-557]
	[K].DLEEDHACIPIKK.[S]	1xCarbamidomethyl [C8]	XP_039278021.1 [546-558]			1.04519e+06
	[K].EGVLSEENMR.[A]		XP_039278021.1 [675-684]	6.42165e+06	319824	3.22034e+07
	[K].EGVLSEENMR.[A]	1xOxidation [M9]	XP_039278021.1 [675-684]	640157		1.18992e+06
	[R].ETVSEESDQMCLSK.[S]	1xCarbamidomethyl [C11]	XP_039278021.1 [567-580]		195141	2.81884e+06
	[K].FSVSPVVR.[V]		XP_039278021.1 [485-492]	1.68468e+07	2.48858e+07	3.62196e+07
	[R].GGGQIIPTTR.[R]		XP_039278021.1 [703-712]	2.15725e+07	1.66807e+07	6.33943e+07
	[K].GVQYLNEIK.[D]		XP_039278021.1 [654-662]	3.16417e+06		1.25684e+07
	[K].KDEAAVLLQK.[L]		XP_039278021.1 [295-304]	143450		2.86897e+06
	[R].IMGPNFVPGK.[K]		XP_039278021.1 [415-424]		7.91949e+06	6.74269e+06
	[R].IMGPNFVPGK.[K]	1xOxidation [M2]	XP_039278021.1 [415-424]	896148	3.00287e+06	3.66853e+06
	[-].MVNFTVDEIR.[V]	1xMet-loss [N-Term]	XP_039278021.1 [1-10]	1.41703e+07	6.77588e+06	1.38661e+07
	[K].NCDPNAPLMMYISK.[M]	1xCarbamidomethyl [C2]	XP_039278021.1 [373-386]		343107	1.16198e+06
	[K].NPADLPK.[L]		XP_039278021.1 [499-505]	7.60074e+07	6.98172e+06	8.12223e+07
	[K].SDPVVSYR.[E]		XP_039278021.1 [559-566]	4.23919e+07	1.89213e+07	8.14792e+07
	[K].STLTDSLVSK.[A]		XP_039278021.1 [33-42]	9.0466e+06	2.47322e+07	8.59245e+07
	[K].TGTITTFK.[D]		XP_039278021.1 [468-475]	5.53505e+07	24167637	9.75938e+07
	[K].YDMDVTEAR.[K]		XP_039278021.1 [625-633]	6.38472e+06	5148629	4.97397e+07
	[K].YDMDVTEAR.[K]	1xOxidation [M3]	XP_039278021.1 [625-633]			2.25856e+06
High	XP_022191767.1	lysine--tRNA ligase isoform X1 [Nilaparvata lugens]	7	3	68.8	6.46	2.51	8.81177e+07	6.84067e+08
	Annotated Sequence	Modifications	Positions in Master Proteins	Abundances (Normalized): F825: Sample, DBC	Abundances (Normalized): F823: Sample, Eggs	Abundances (Normalized): F824: Sample, LosC
	[K].EKEQNQPASNAAAAAKPK.[S]		XP_022191767.1 [58-75]		292250
	[K].EVCNAYTELNDPVVQR.[E]	1xCarbamidomethyl [C3]	XP_022191767.1 [506-521]
	[K].LVGDFIEEK.[C]		XP_022191767.1 [459-467]	8.81177e+07	9.69009e+07	6.84067e+08
High	XP_022191793.1	regulator of telomere elongation helicase 1 homolog [Nilaparvata lugens]	1	1	115.6	8.13	0	3.64247e+08	5.92737e+08
	Annotated Sequence	Modifications	Positions in Master Proteins	Abundances (Normalized): F825: Sample, DBC	Abundances (Normalized): F823: Sample, Eggs	Abundances (Normalized): F824: Sample, LosC
	[R].AVNQAVGR.[V]		XP_022191793.1 [687-694]	3.64247e+08	2162885632	5.92737e+08
High	XP_022183857.2	protein disulfide-isomerase isoform X1 [Nilaparvata lugens]	28	14	57	4.82	42.15	1.77177e+08	5.68446e+08
	Annotated Sequence	Modifications	Positions in Master Proteins	Abundances (Normalized): F825: Sample, DBC	Abundances (Normalized): F823: Sample, Eggs	Abundances (Normalized): F824: Sample, LosC
	[K].AIFDGELDEANLK.[K]		XP_022183857.2 [221-233]	4.21273e+06	981991	3.60991e+06
	[K].APIDYSGDR.[K]		XP_022183857.2 [118-126]	1.70694e+07	5.54239e+06	6.39118e+07
	[K].EEIPSMR.[I]		XP_022183857.2 [317-323]	1.81517e+06	462493	7.44844e+06
	[K].FIESGGEYGK.[A]		XP_022183857.2 [475-484]	1.23715e+08	1.11426e+09	3.67745e+08
	[K].GLEPIYEETANLLAEK.[N]		XP_022183857.2 [66-81]	5.17481e+06	1.16381e+06	5.55039e+06
	[K].LADDMVK.[F]		XP_022183857.2 [327-333]	2.58675e+06	908848	6.93736e+06
	[K].ILASVEELK.[E]		XP_022183857.2 [145-153]
	[K].MDATINELEDTK.[I]		XP_022183857.2 [432-443]		1.20059e+06	1.18202e+07
	[K].QDFSAENIK.[S]		XP_022183857.2 [339-347]	1.33081e+07	1.90414e+06	6.79819e+07
	[K].QLAEQYQIR.[G]		XP_022183857.2 [97-105]	2.74607e+06	11669735	2.13911e+07
	[K].SFVSDFIEGK.[L]		XP_022183857.2 [348-357]	2.60495e+06	280909	3.1295e+06
	[K].VDAIENK.[Q]		XP_022183857.2 [90-96]	2.61152e+06	256458	4.5342e+06
	[K].VLVASNFADIAYDK.[S]		XP_022183857.2 [378-391]		162768	1.35542e+06
	[K].VVQYNGER.[T]		XP_022183857.2 [460-467]	1.33285e+06	64263.6	3.03136e+06
High	XP_022200407.1	transketolase-like protein 2 isoform X1 [Nilaparvata lugens]	18	10	68.2	7.68	42.3	2.95316e+08	5.23035e+08
	Annotated Sequence	Modifications	Positions in Master Proteins	Abundances (Normalized): F825: Sample, DBC	Abundances (Normalized): F823: Sample, Eggs	Abundances (Normalized): F824: Sample, LosC
	[R].AVEIAANTK.[G]		XP_022200407.1 [462-470]	8.57516e+07	1.50888e+07	1.07617e+08
	[K].AVIEDAPK.[V]		XP_022200407.1 [293-300]	3.73884e+07	3.02548e+06	8.20809e+07
	[K].DKPTAVICK.[T]	1xCarbamidomethyl [C8]	XP_022200407.1 [236-244]	1.83387e+07	7.64704e+06	2.37307e+07
	[R].FAYGTALAK.[L]		XP_022200407.1 [324-332]	9.73709e+06	1.18878e+07	2.44176e+07
	[K].LGEQIATR.[F]		XP_022200407.1 [316-323]	1.03883e+08	3.24919e+07	2.02581e+08
	[R].LGQSEPTSLQHDMEVYR.[K]		XP_022200407.1 [187-203]		421977	1.89095e+06
	[R].SIPGSTVFYPCDAVSTER.[A]	1xCarbamidomethyl [C11]	XP_022200407.1 [444-461]	1.16773e+07	2.12254e+06	7.11266e+06
	[K].VDIYNVTLSSPPEYK.[L]		XP_022200407.1 [301-315]		208878	1.08965e+06
	[R].VIALDGDTK.[N]		XP_022200407.1 [340-348]	2.85401e+07	6.8855e+06	7.16471e+07
	[K].VLLNMFGIDAK.[C]		XP_022200407.1 [605-615]			867478
High	XP_039298386.1	vitellogenin-1-like isoform X1 [Nilaparvata lugens]	38	15	228	8.05	1711.86	1.92636e+08	5.11402e+08
	Annotated Sequence	Modifications	Positions in Master Proteins	Abundances (Normalized): F825: Sample, DBC	Abundances (Normalized): F823: Sample, Eggs	Abundances (Normalized): F824: Sample, LosC
	[K].AAAGISGADAVVVDVSAR.[F]		XP_039298386.1 [1434-1451]	4.10514e+06	6.01995e+06	1.78265e+06
	[K].AAELVAVLPR.[T]		XP_039298389.1 [716-725]; XP_022204670.2 [716-725]; XP_022204660.2 [711-720]; XP_039298386.1 [722-731]		5.25905e+06	1.31872e+06
	[R].ADYSDAQPSSTAANSR.[S]		XP_022204670.2 [1398-1413]; XP_022204660.2 [1396-1411]; XP_039298386.1 [1409-1424]	1.55948e+06	24554351	2.44056e+07
	[R].AELEVEAK.[N]		XP_039298389.1 [57-64]; XP_022204670.2 [57-64]; XP_022204660.2 [55-62]; XP_039298386.1 [57-64]	6.60576e+07	4.19361e+08	1.22858e+08
	[R].AELEVEAKNENQAVFK.[I]		XP_039298389.1 [57-72]; XP_022204670.2 [57-72]; XP_022204660.2 [55-70]; XP_039298386.1 [57-72]		972127
	[K].AEQIEMK.[F]		XP_039298386.1 [1303-1309]	2.73337e+07	113809032	4.29288e+07
	[R].AFAINNHTIEK.[I]		XP_039298389.1 [1099-1109]; XP_022204670.2 [1099-1109]; XP_022204660.2 [1097-1107]; XP_039298386.1 [1110-1120]		319445	82100.5
	[K].CETHYDVDELPMR.[V]	1xCarbamidomethyl [C1]	XP_039298389.1 [183-195]; XP_022204670.2 [183-195]; XP_022204660.2 [181-193]; XP_039298386.1 [183-195]		3.91418e+07	5.75136e+06
	[K].CETHYDVDELPMR.[V]	1xCarbamidomethyl [C1]; 1xOxidation [M12]	XP_039298389.1 [183-195]; XP_022204670.2 [183-195]; XP_022204660.2 [181-193]; XP_039298386.1 [183-195]		8.25538e+06	1.54908e+06
	[K].CQSGFSPAESSEK.[E]	1xCarbamidomethyl [C1]	XP_022204670.2 [1968-1980]; XP_039298386.1 [1992-2004]	1.58482e+07	6.79037e+07	5.20462e+07
	[K].CQSGFSPAESSEKEVQYLCISK.[G]	2xCarbamidomethyl [C1; C19]	XP_039298386.1 [1992-2013]		4.63804e+06
	[K].EDKQNVFQYSTVLYTTK.[S]		XP_022204670.2 [1253-1269]; XP_039298386.1 [1264-1280]		1.40885e+06
	[K].EVISATQSFIK.[S]		XP_039298389.1 [920-930]; XP_022204670.2 [920-930]; XP_022204660.2 [915-925]; XP_039298386.1 [926-936]	1.59638e+08	1.15939e+09	1.94639e+08
	[K].EVQYLCISK.[G]	1xCarbamidomethyl [C6]	XP_039298386.1 [2005-2013]		8.5846e+07	2.80393e+07
	[R].FQGSHGQSNAQYVATVAMANSDASSNAR.[M]		XP_039298386.1 [1452-1479]		1.17732e+06
	[R].FQGSHGQSNAQYVATVAMANSDASSNAR.[M]	1xOxidation [M18]	XP_039298386.1 [1452-1479]		456165
	[K].GFVSLFQVDVTGQNAIK.[S]		XP_039298389.1 [140-156]; XP_022204670.2 [140-156]; XP_039298386.1 [140-156]	632959	562132	482233
	[R].GLCGTYSGDK.[Y]	1xCarbamidomethyl [C3]	XP_039298389.1 [1856-1865]; XP_022204670.2 [1856-1865]; XP_022204660.2 [1854-1863]; XP_039298386.1 [1867-1876]	1.31278e+08	5.29025e+08	1.98561e+08
	[R].GLCGTYSGDKYTDFTTPNK.[C]	1xCarbamidomethyl [C3]	XP_039298389.1 [1856-1874]; XP_022204670.2 [1856-1874]; XP_022204660.2 [1854-1872]; XP_039298386.1 [1867-1885]	3.83921e+07	5.01374e+08	2.77415e+07
	[R].GNSIQADK.[Q]		XP_039298389.1 [599-606]; XP_022204670.2 [599-606]; XP_022204660.2 [594-601]; XP_039298386.1 [605-612]		725145	372183
	[R].GNSIQADKQVDIVNEVQK.[V]		XP_039298389.1 [599-616]; XP_022204670.2 [599-616]; XP_022204660.2 [594-611]; XP_039298386.1 [605-622]	1.55708e+07	2.4626e+08	1.08846e+07
	[K].GQALEYACQNATK.[V]	1xCarbamidomethyl [C8]	XP_039298389.1 [1562-1574]; XP_022204670.2 [1562-1574]; XP_022204660.2 [1560-1572]; XP_039298386.1 [1573-1585]	405730	1.58873e+07	2.55032e+06
	[K].HATANAGTGPALEAIK.[N]		XP_039298389.1 [688-703]; XP_022204670.2 [688-703]; XP_022204660.2 [683-698]; XP_039298386.1 [694-709]	5.75306e+06	132928600	2.60767e+07
	[K].HDQSLHQEYMPYLEEK.[L]		XP_039298389.1 [791-806]; XP_022204660.2 [786-801]; XP_039298386.1 [797-812]		702344
	[K].HDQSLHQEYMPYLEEK.[L]	1xOxidation [M10]	XP_039298389.1 [791-806]; XP_022204660.2 [786-801]; XP_039298386.1 [797-812]		357398
	[R].KAAAGISGADAVVVDVSAR.[F]		XP_039298386.1 [1433-1451]		843160
	[K].KCFQLMEK.[G]	1xCarbamidomethyl [C2]; 1xOxidation [M6]	XP_039298389.1 [1554-1561]; XP_022204670.2 [1554-1561]; XP_022204660.2 [1552-1559]; XP_039298386.1 [1565-1572]	392366	9743690	2.48102e+06
	[R].LFAATYALPGSSNSNVEQLK.[R]		XP_039298389.1 [1882-1901]; XP_022204670.2 [1882-1901]; XP_022204660.2 [1880-1899]; XP_039298386.1 [1893-1912]	2.79506e+07	2.38506e+08	2.72131e+07
	[K].LKSAFEK.[G]		XP_039298389.1 [807-813]; XP_022204670.2 [807-813]; XP_022204660.2 [802-808]; XP_039298386.1 [813-819]		688193
	[R].ILLAGEPDSYTIHSSVTQNEIAISPFGYNQQK.[G]		XP_039298386.1 [269-300]		692154	816675
	[K].INDLVYEFNPASNSESNQR.[S]		XP_039298389.1 [331-349]; XP_022204670.2 [331-349]; XP_022204660.2 [331-349]; XP_039298386.1 [331-349]	5.46034e+07	3.65984e+08	5.9424e+07
	[R].LPTDQYIK.[T]		XP_039298389.1 [729-736]; XP_022204670.2 [729-736]; XP_022204660.2 [724-731]; XP_039298386.1 [735-742]	1.37435e+08	3.00214e+09	8.09304e+08
	[K].LQSWEAFK.[H]		XP_039298389.1 [680-687]; XP_022204670.2 [680-687]; XP_022204660.2 [675-682]; XP_039298386.1 [686-693]	1.07017e+07	2.51135e+08	4.40053e+07
	[KR].LSQTQEFQEYAK.[S]		XP_039298389.1 [1536-1547]; XP_022204670.2 [1536-1547]; XP_039298386.1 [1547-1558]	3.9716e+06	7.38392e+07	2.3251e+07
	[R].IYKNPGEAAELR.[V]		XP_039298389.1 [878-889]; XP_022204670.2 [878-889]; XP_022204660.2 [873-884]; XP_039298386.1 [884-895]	7.45131e+06	6.49886e+08	4.95206e+07
	[R].MAQQTHWEPSK.[E]		XP_039298386.1 [915-925]	3.95141e+06	99925080	2.11879e+07
	[R].MAQQTHWEPSK.[E]	1xOxidation [M1]	XP_039298386.1 [915-925]		42539004
	[R].MLFFASMNPANSDSK.[A]	1xOxidation [M1]	XP_039298389.1 [1469-1483]; XP_022204670.2 [1469-1483]; XP_022204660.2 [1467-1481]; XP_039298386.1 [1480-1494]		1.38207e+06
	[K].MLLGENVIDINPSGSESSDNSPNANVQVNGNK.[V]		XP_039298389.1 [1763-1794]; XP_022204670.2 [1763-1794]; XP_022204660.2 [1761-1792]; XP_039298386.1 [1774-1805]		6.06375e+06
	[K].MLLGENVIDINPSGSESSDNSPNANVQVNGNK.[V]	1xOxidation [M1]	XP_039298389.1 [1763-1794]; XP_022204670.2 [1763-1794]; XP_022204660.2 [1761-1792]; XP_039298386.1 [1774-1805]		225233
	[R].MIQTMSAK.[Q]		XP_039298389.1 [646-653]; XP_022204660.2 [641-648]; XP_039298386.1 [652-659]	5.29984e+08	2.37793e+09	7.80159e+08
	[R].MIQTMSAK.[Q]	1xOxidation [M]	XP_039298389.1 [646-653]; XP_022204660.2 [641-648]; XP_039298386.1 [652-659]	6.52938e+07	2.3789e+08	8.27561e+07
	[K].NAEYWVGQISNGGFVNLGQK.[Q]		XP_039298386.1 [2016-2035]		392652
	[R].NAQAAVDMLNPNEYGSSLSK.[N]		XP_039298389.1 [947-966]; XP_022204670.2 [947-966]; XP_022204660.2 [942-961]; XP_039298386.1 [953-972]	7.14222e+07	3.40317e+08	4.03183e+07
	[R].NAQAAVDMLNPNEYGSSLSK.[N]	1xOxidation [M8]	XP_039298389.1 [947-966]; XP_022204670.2 [947-966]; XP_022204660.2 [942-961]; XP_039298386.1 [953-972]	7.30295e+06	1.0872e+08	7.19081e+06
	[K].NENQAVFK.[I]		XP_039298389.1 [65-72]; XP_022204670.2 [65-72]; XP_022204660.2 [63-70]; XP_039298386.1 [65-72]	3.77189e+08	1.09375e+09	5.05535e+08
	[R].NIVPNGQQVSGSFK.[V]		XP_039298389.1 [160-173]; XP_022204670.2 [160-173]; XP_022204660.2 [158-171]; XP_039298386.1 [160-173]	2.15324e+07	9.672e+08	7.1258e+07
	[K].NMFSQNSNPAGR.[I]		XP_039298386.1 [1628-1639]	8.02331e+06	6.55141e+08	4.85609e+07
	[K].NMFSQNSNPAGR.[I]	1xOxidation [M2]	XP_039298386.1 [1628-1639]	2.59402e+06	38648140	5.85931e+06
	[K].NPGEAAELR.[V]		XP_039298389.1 [881-889]; XP_022204670.2 [881-889]; XP_022204660.2 [876-884]; XP_039298386.1 [887-895]	1.4234e+08	4.30011e+08	2.98266e+08
	[K].NQAEQLEGNFFLTMLGGK.[R]		XP_039298386.1 [1091-1108]
	[K].NQAEQLEGNFFLTMLGGK.[R]	1xOxidation [M14]	XP_039298386.1 [1091-1108]		1.02475e+06	1.08766e+06
	[K].NSISTFDNK.[T]		XP_039298389.1 [1696-1704]; XP_022204670.2 [1696-1704]; XP_022204660.2 [1694-1702]; XP_039298386.1 [1707-1715]	777073	8.2438e+06	1.29991e+06
	[R].NSNNEWTAENVLK.[A]		XP_039298389.1 [1061-1073]; XP_022204670.2 [1061-1073]; XP_022204660.2 [1059-1071]; XP_039298386.1 [1072-1084]	7.8682e+07	7.16254e+08	1.12501e+08
	[R].NTPTWELNMIK.[G]		XP_039298389.1 [129-139]; XP_022204670.2 [129-139]; XP_022204660.2 [127-137]; XP_039298386.1 [129-139]	1.69127e+08	8.66971e+08	1.11591e+08
	[R].NTPTWELNMIK.[G]	1xOxidation [M9]	XP_039298389.1 [129-139]; XP_022204670.2 [129-139]; XP_022204660.2 [127-137]; XP_039298386.1 [129-139]	1.21278e+07	1.42789e+08	6.05943e+06
	[K].NWNNNDNNKNWNNNDNNK.[N]		XP_039298389.1 [507-524]; XP_039298386.1 [504-521]		2.34936e+06
	[K].NYNDNSGR.[Y]		XP_039298389.1 [1723-1730]; XP_022204670.2 [1723-1730]; XP_022204660.2 [1721-1728]; XP_039298386.1 [1734-1741]		318848	156728
	[R].QADQMPCLR.[R]	1xCarbamidomethyl [C7]	XP_039298386.1 [1914-1922]	8.02671e+06	2.02236e+08	3.01483e+07
	[R].QADQMPCLR.[R]	1xCarbamidomethyl [C7]; 1xOxidation [M5]	XP_039298386.1 [1914-1922]	1.63518e+06	5655357	1.97211e+06
	[K].QLPLSQANQVFQVNYK.[Q]		XP_039298389.1 [102-117]; XP_022204670.2 [102-117]; XP_022204660.2 [100-115]; XP_039298386.1 [102-117]	1.83525e+07	2.30215e+08	1.26307e+07
	[K].QNVFQYSTVLYTTK.[S]		XP_022204670.2 [1256-1269]; XP_039298386.1 [1267-1280]		1.14966e+06	115701
	[K].QQGQGQGQSHSR.[L]		XP_039298389.1 [210-221]; XP_022204670.2 [210-221]; XP_039298386.1 [210-221]	673636	5.25618e+06	1.04604e+06
	[K].QVDIVNEVQK.[V]		XP_039298389.1 [607-616]; XP_022204670.2 [607-616]; XP_022204660.2 [602-611]; XP_039298386.1 [613-622]	2.22969e+07	5.53988e+08	2.29668e+08
	[R].RNIVPNGQQVSGSFK.[V]		XP_039298389.1 [159-173]; XP_022204670.2 [159-173]; XP_022204660.2 [157-171]; XP_039298386.1 [159-173]		1.9979e+06
	[K].SAAGMDQNPNSIK.[L]		XP_039298386.1 [937-949]	8.08141e+07	5.48721e+08	1.8523e+08
	[K].SAAGMDQNPNSIK.[L]	1xOxidation [M5]	XP_039298386.1 [937-949]	7.50053e+06	36185856	1.23341e+07
	[K].SNILNFNPALQEDGTER.[V]		XP_039298389.1 [1270-1286]; XP_022204670.2 [1270-1286]; XP_022204660.2 [1268-1284]; XP_039298386.1 [1281-1297]	8.64182e+07	2.77849e+08	4.25039e+07
	[R].SRQNEFLR.[K]		XP_039298389.1 [1414-1421]; XP_022204670.2 [1414-1421]; XP_022204660.2 [1412-1419]; XP_039298386.1 [1425-1432]	4.11836e+06	1.26914e+06	359153
	[K].TFEPYLEGK.[K]		XP_039298389.1 [837-845]; XP_022204670.2 [837-845]; XP_022204660.2 [832-840]; XP_039298386.1 [843-851]	7.73787e+07	1.10103e+09	2.72333e+08
	[K].TFEPYLEGKK.[S]		XP_039298389.1 [837-846]; XP_022204670.2 [837-846]; XP_022204660.2 [832-841]; XP_039298386.1 [843-852]		17130236	6.23521e+06
	[K].TFFQFATSSNVQNQK.[Y]		XP_039298389.1 [737-751]; XP_022204670.2 [737-751]; XP_022204660.2 [732-746]; XP_039298386.1 [743-757]		6.57463e+06
	[K].VANMLNNYDVSVK.[Y]		XP_039298386.1 [1586-1598]	2.81351e+07	3.3921e+08	4.54006e+07
	[K].VANMLNNYDVSVK.[Y]	1xOxidation [M4]	XP_039298386.1 [1586-1598]	121846	7745463	1.80676e+06
	[K].VMEDSVTGK.[C]		XP_039298389.1 [174-182]; XP_022204670.2 [174-182]; XP_022204660.2 [172-180]; XP_039298386.1 [174-182]	5.79187e+08	1.18687e+09	7.51464e+08
	[K].VMEDSVTGK.[C]	1xOxidation [M2]	XP_039298389.1 [174-182]; XP_022204670.2 [174-182]; XP_022204660.2 [172-180]; XP_039298386.1 [174-182]	1.56411e+07	2.64519e+07	1.68084e+07
	[K].VQITNNR.[M]		XP_039298386.1 [1806-1812]	2.98765e+06	39642580	7.67875e+06
	[R].VVQQHPEIAPLAVK.[Q]		XP_039298389.1 [196-209]; XP_022204670.2 [196-209]; XP_022204660.2 [194-207]; XP_039298386.1 [196-209]	2.15419e+07	2.22083e+08	2.15371e+07
	[R].YSASNSQSNSFYK.[Y]		XP_039298389.1 [1731-1743]; XP_022204670.2 [1731-1743]; XP_022204660.2 [1729-1741]; XP_039298386.1 [1742-1754]	3.46076e+06	53611976	2.43462e+07
	[K].YTDFTTPNK.[C]		XP_039298389.1 [1866-1874]; XP_022204670.2 [1866-1874]; XP_022204660.2 [1864-1872]; XP_039298386.1 [1877-1885]	1.44123e+08	1.11611e+09	3.33642e+08
High	XP_022204670.2	LOW QUALITY PROTEIN: vitellogenin [Nilaparvata lugens]	35	5	226	8.05	1949.35	1.59336e+08	4.7491e+08
	Annotated Sequence	Modifications	Positions in Master Proteins	Abundances (Normalized): F825: Sample, DBC	Abundances (Normalized): F823: Sample, Eggs	Abundances (Normalized): F824: Sample, LosC
	[K].AAAGISGADAMVVDVSAR.[F]		XP_039298389.1 [1423-1440]; XP_022204670.2 [1423-1440]; XP_022204660.2 [1421-1438]	2.65461e+06	1.05882e+07	2.44576e+06
	[K].AAAGISGADAMVVDVSAR.[F]	1xOxidation [M11]	XP_039298389.1 [1423-1440]; XP_022204670.2 [1423-1440]; XP_022204660.2 [1421-1438]	1.17429e+06	9.14211e+06	3.18615e+06
	[K].AAELVAVLPR.[T]		XP_039298389.1 [716-725]; XP_022204670.2 [716-725]; XP_022204660.2 [711-720]; XP_039298386.1 [722-731]		5.25905e+06	1.31872e+06
	[R].ADYSDAQPSSTAANSR.[S]		XP_022204670.2 [1398-1413]; XP_022204660.2 [1396-1411]; XP_039298386.1 [1409-1424]	1.55948e+06	24554351	2.44056e+07
	[R].AELEVEAK.[N]		XP_039298389.1 [57-64]; XP_022204670.2 [57-64]; XP_022204660.2 [55-62]; XP_039298386.1 [57-64]	6.60576e+07	4.19361e+08	1.22858e+08
	[R].AELEVEAKNENQAVFK.[I]		XP_039298389.1 [57-72]; XP_022204670.2 [57-72]; XP_022204660.2 [55-70]; XP_039298386.1 [57-72]		972127
	[R].AFAINNHTIEK.[I]		XP_039298389.1 [1099-1109]; XP_022204670.2 [1099-1109]; XP_022204660.2 [1097-1107]; XP_039298386.1 [1110-1120]		319445	82100.5
	[K].AQVCAAAASNFPNVPLMNFHDALK.[A]	1xCarbamidomethyl [C4]	XP_039298389.1 [1484-1507]; XP_022204670.2 [1484-1507]; XP_022204660.2 [1482-1505]		2.08441e+06
	[K].CETHYDVDELPMR.[V]	1xCarbamidomethyl [C1]	XP_039298389.1 [183-195]; XP_022204670.2 [183-195]; XP_022204660.2 [181-193]; XP_039298386.1 [183-195]		3.91418e+07	5.75136e+06
	[K].CETHYDVDELPMR.[V]	1xCarbamidomethyl [C1]; 1xOxidation [M12]	XP_039298389.1 [183-195]; XP_022204670.2 [183-195]; XP_022204660.2 [181-193]; XP_039298386.1 [183-195]		8.25538e+06	1.54908e+06
	[K].CQSGFSPAESSEK.[E]	1xCarbamidomethyl [C1]	XP_022204670.2 [1968-1980]; XP_039298386.1 [1992-2004]	1.58482e+07	6.79037e+07	5.20462e+07
	[K].CQSGFSPAESSEKEFQYFCMDQGK.[N]	2xCarbamidomethyl [C1; C19]	XP_022204670.2 [1968-1991]		1.95866e+06
	[K].CQSGFSPAESSEKEFQYFCMDQGK.[N]	2xCarbamidomethyl [C1; C19]; 1xOxidation [M20]	XP_022204670.2 [1968-1991]		768972
	[K].DQAEQLEGNFFLTMLGGK.[R]		XP_039298389.1 [1080-1097]; XP_022204670.2 [1080-1097]		1.6333e+06	4.35912e+06
	[K].EDKQNVFQYSTVLYTTK.[S]		XP_022204670.2 [1253-1269]; XP_039298386.1 [1264-1280]		1.40885e+06
	[K].EFQYFCMDQGK.[N]	1xCarbamidomethyl [C6]	XP_022204670.2 [1981-1991]		822644	204443
	[K].EFQYFCMDQGK.[N]	1xCarbamidomethyl [C6]; 1xOxidation [M7]	XP_022204670.2 [1981-1991]		534068	62135.5
	[K].EVISATQSFIK.[S]		XP_039298389.1 [920-930]; XP_022204670.2 [920-930]; XP_022204660.2 [915-925]; XP_039298386.1 [926-936]	1.59638e+08	1.15939e+09	1.94639e+08
	[R].FQDSHGQSNAQYVATVAMANSDASPNAR.[M]		XP_039298389.1 [1441-1468]; XP_022204670.2 [1441-1468]; XP_022204660.2 [1439-1466]	4.63091e+06	6.24378e+07	2.72102e+06
	[R].FQDSHGQSNAQYVATVAMANSDASPNAR.[M]	1xOxidation [M18]	XP_039298389.1 [1441-1468]; XP_022204670.2 [1441-1468]; XP_022204660.2 [1439-1466]		40660422	607479
	[K].GFVSLFQVDVTGQNAIK.[S]		XP_039298389.1 [140-156]; XP_022204670.2 [140-156]; XP_039298386.1 [140-156]	632959	562132	482233
	[R].GLCGTYSGDK.[Y]	1xCarbamidomethyl [C3]	XP_039298389.1 [1856-1865]; XP_022204670.2 [1856-1865]; XP_022204660.2 [1854-1863]; XP_039298386.1 [1867-1876]	1.31278e+08	5.29025e+08	1.98561e+08
	[R].GLCGTYSGDKYTDFTTPNK.[C]	1xCarbamidomethyl [C3]	XP_039298389.1 [1856-1874]; XP_022204670.2 [1856-1874]; XP_022204660.2 [1854-1872]; XP_039298386.1 [1867-1885]	3.83921e+07	5.01374e+08	2.77415e+07
	[R].GNSIQADK.[Q]		XP_039298389.1 [599-606]; XP_022204670.2 [599-606]; XP_022204660.2 [594-601]; XP_039298386.1 [605-612]		725145	372183
	[R].GNSIQADKQVDIVNEVQK.[V]		XP_039298389.1 [599-616]; XP_022204670.2 [599-616]; XP_022204660.2 [594-611]; XP_039298386.1 [605-622]	1.55708e+07	2.4626e+08	1.08846e+07
	[K].GQALEYACQNATK.[V]	1xCarbamidomethyl [C8]	XP_039298389.1 [1562-1574]; XP_022204670.2 [1562-1574]; XP_022204660.2 [1560-1572]; XP_039298386.1 [1573-1585]	405730	1.58873e+07	2.55032e+06
	[K].HATANAGTGPALEAIK.[N]		XP_039298389.1 [688-703]; XP_022204670.2 [688-703]; XP_022204660.2 [683-698]; XP_039298386.1 [694-709]	5.75306e+06	132928600	2.60767e+07
	[R].KAAAGISGADAMVVDVSAR.[F]		XP_039298389.1 [1422-1440]; XP_022204670.2 [1422-1440]; XP_022204660.2 [1420-1438]		1.19595e+06
	[K].KCFQLMEK.[G]	1xCarbamidomethyl [C2]; 1xOxidation [M6]	XP_039298389.1 [1554-1561]; XP_022204670.2 [1554-1561]; XP_022204660.2 [1552-1559]; XP_039298386.1 [1565-1572]	392366	9743690	2.48102e+06
	[R].LFAATYALPGSSNSNVEQLK.[R]		XP_039298389.1 [1882-1901]; XP_022204670.2 [1882-1901]; XP_022204660.2 [1880-1899]; XP_039298386.1 [1893-1912]	2.79506e+07	2.38506e+08	2.72131e+07
	[K].LKSAFEK.[G]		XP_039298389.1 [807-813]; XP_022204670.2 [807-813]; XP_022204660.2 [802-808]; XP_039298386.1 [813-819]		688193
	[K].INDLVYEFNPASNSESNQR.[S]		XP_039298389.1 [331-349]; XP_022204670.2 [331-349]; XP_022204660.2 [331-349]; XP_039298386.1 [331-349]	5.46034e+07	3.65984e+08	5.9424e+07
	[R].LPTDQYIK.[T]		XP_039298389.1 [729-736]; XP_022204670.2 [729-736]; XP_022204660.2 [724-731]; XP_039298386.1 [735-742]	1.37435e+08	3.00214e+09	8.09304e+08
	[K].LQSWEAFK.[H]		XP_039298389.1 [680-687]; XP_022204670.2 [680-687]; XP_022204660.2 [675-682]; XP_039298386.1 [686-693]	1.07017e+07	2.51135e+08	4.40053e+07
	[KR].LSQTQEFQEYAK.[S]		XP_039298389.1 [1536-1547]; XP_022204670.2 [1536-1547]; XP_039298386.1 [1547-1558]	3.9716e+06	7.38392e+07	2.3251e+07
	[R].IYKNPGEAAELR.[V]		XP_039298389.1 [878-889]; XP_022204670.2 [878-889]; XP_022204660.2 [873-884]; XP_039298386.1 [884-895]	7.45131e+06	6.49886e+08	4.95206e+07
	[R].MAQQTHWEQSK.[E]		XP_039298389.1 [909-919]; XP_022204670.2 [909-919]; XP_022204660.2 [904-914]	3.01883e+07	4.53863e+08	7.44734e+07
	[R].MAQQTHWEQSK.[E]	1xOxidation [M1]	XP_039298389.1 [909-919]; XP_022204670.2 [909-919]; XP_022204660.2 [904-914]	9.38447e+06	9.99907e+07	1.84884e+07
	[R].MDQNPNSIELAR.[N]		XP_039298389.1 [935-946]; XP_022204670.2 [935-946]; XP_022204660.2 [930-941]	4.75197e+07	9.76776e+08	2.9562e+08
	[R].MDQNPNSIELAR.[N]	1xOxidation [M1]	XP_039298389.1 [935-946]; XP_022204670.2 [935-946]; XP_022204660.2 [930-941]	1.26717e+06	2.51797e+08	5.76815e+07
	[R].MLFFASMNPANSDSK.[A]	1xOxidation [M1]	XP_039298389.1 [1469-1483]; XP_022204670.2 [1469-1483]; XP_022204660.2 [1467-1481]; XP_039298386.1 [1480-1494]		1.38207e+06
	[K].MLLGENVIDINPSGSESSDNSPNANVQVNGNK.[V]		XP_039298389.1 [1763-1794]; XP_022204670.2 [1763-1794]; XP_022204660.2 [1761-1792]; XP_039298386.1 [1774-1805]		6.06375e+06
	[K].MLLGENVIDINPSGSESSDNSPNANVQVNGNK.[V]	1xOxidation [M1]	XP_039298389.1 [1763-1794]; XP_022204670.2 [1763-1794]; XP_022204660.2 [1761-1792]; XP_039298386.1 [1774-1805]		225233
	[R].MIQTLSAK.[Q]		XP_022204670.2 [646-653]	1.44877e+08	8.98931e+08	4.40822e+08
	[R].NAQAAVDMLNPNEYGSSLSK.[N]		XP_039298389.1 [947-966]; XP_022204670.2 [947-966]; XP_022204660.2 [942-961]; XP_039298386.1 [953-972]	7.14222e+07	3.40317e+08	4.03183e+07
	[R].NAQAAVDMLNPNEYGSSLSK.[N]	1xOxidation [M8]	XP_039298389.1 [947-966]; XP_022204670.2 [947-966]; XP_022204660.2 [942-961]; XP_039298386.1 [953-972]	7.30295e+06	1.0872e+08	7.19081e+06
	[K].NAQYWANQIR.[N]		XP_022204670.2 [1992-2001]	5.78473e+06	1.34256e+08	3.506e+06
	[K].NENQAVFK.[I]		XP_039298389.1 [65-72]; XP_022204670.2 [65-72]; XP_022204660.2 [63-70]; XP_039298386.1 [65-72]	3.77189e+08	1.09375e+09	5.05535e+08
	[R].NGGFVNLEQK.[Q]		XP_022204670.2 [2002-2011]	8.6744e+06	2.73559e+08	3.03153e+07
	[R].NIVPNGQQVSGSFK.[V]		XP_039298389.1 [160-173]; XP_022204670.2 [160-173]; XP_022204660.2 [158-171]; XP_039298386.1 [160-173]	2.15324e+07	9.672e+08	7.1258e+07
	[K].NPGEAAELR.[V]		XP_039298389.1 [881-889]; XP_022204670.2 [881-889]; XP_022204660.2 [876-884]; XP_039298386.1 [887-895]	1.4234e+08	4.30011e+08	2.98266e+08
	[K].NSISTFDNK.[T]		XP_039298389.1 [1696-1704]; XP_022204670.2 [1696-1704]; XP_022204660.2 [1694-1702]; XP_039298386.1 [1707-1715]	777073	8.2438e+06	1.29991e+06
	[R].NSNNEWTAENVLK.[A]		XP_039298389.1 [1061-1073]; XP_022204670.2 [1061-1073]; XP_022204660.2 [1059-1071]; XP_039298386.1 [1072-1084]	7.8682e+07	7.16254e+08	1.12501e+08
	[R].NTPTWELNMIK.[G]		XP_039298389.1 [129-139]; XP_022204670.2 [129-139]; XP_022204660.2 [127-137]; XP_039298386.1 [129-139]	1.69127e+08	8.66971e+08	1.11591e+08
	[R].NTPTWELNMIK.[G]	1xOxidation [M9]	XP_039298389.1 [129-139]; XP_022204670.2 [129-139]; XP_022204660.2 [127-137]; XP_039298386.1 [129-139]	1.21278e+07	1.42789e+08	6.05943e+06
	[K].NYNDNSGR.[Y]		XP_039298389.1 [1723-1730]; XP_022204670.2 [1723-1730]; XP_022204660.2 [1721-1728]; XP_039298386.1 [1734-1741]		318848	156728
	[R].QADQMPCFR.[R]	1xCarbamidomethyl [C7]	XP_039298389.1 [1903-1911]; XP_022204670.2 [1903-1911]	3.14453e+06	1.88516e+08	3.02341e+07
	[R].QADQMPCFR.[R]	1xCarbamidomethyl [C7]; 1xOxidation [M5]	XP_039298389.1 [1903-1911]; XP_022204670.2 [1903-1911]	1.23753e+06	1.20329e+07	2.86168e+06
	[K].QLPLSQANQVFQVNYK.[Q]		XP_039298389.1 [102-117]; XP_022204670.2 [102-117]; XP_022204660.2 [100-115]; XP_039298386.1 [102-117]	1.83525e+07	2.30215e+08	1.26307e+07
	[K].QIQMNFGK.[E]		XP_039298389.1 [1294-1301]; XP_022204670.2 [1294-1301]; XP_022204660.2 [1292-1299]	4.78673e+07	1.07671e+09	1.60078e+08
	[K].QIQMNFGK.[E]	1xOxidation [M4]	XP_039298389.1 [1294-1301]; XP_022204670.2 [1294-1301]; XP_022204660.2 [1292-1299]	5.38013e+06	53575060	1.02133e+07
	[K].QNVFQYSTVLYTTK.[S]		XP_022204670.2 [1256-1269]; XP_039298386.1 [1267-1280]		1.14966e+06	115701
	[K].QQGQGQGQSHSR.[L]		XP_039298389.1 [210-221]; XP_022204670.2 [210-221]; XP_039298386.1 [210-221]	673636	5.25618e+06	1.04604e+06
	[K].QVDIVNEVQK.[V]		XP_039298389.1 [607-616]; XP_022204670.2 [607-616]; XP_022204660.2 [602-611]; XP_039298386.1 [613-622]	2.22969e+07	5.53988e+08	2.29668e+08
	[R].RNIVPNGQQVSGSFK.[V]		XP_039298389.1 [159-173]; XP_022204670.2 [159-173]; XP_022204660.2 [157-171]; XP_039298386.1 [159-173]		1.9979e+06
	[R].SNELQYK.[Q]		XP_039298389.1 [95-101]; XP_022204670.2 [95-101]; XP_022204660.2 [93-99]	2.89695e+08	8.00125e+08	3.22813e+08
	[K].SNILNFNPALQEDGTER.[V]		XP_039298389.1 [1270-1286]; XP_022204670.2 [1270-1286]; XP_022204660.2 [1268-1284]; XP_039298386.1 [1281-1297]	8.64182e+07	2.77849e+08	4.25039e+07
	[R].SRQNEFLR.[K]		XP_039298389.1 [1414-1421]; XP_022204670.2 [1414-1421]; XP_022204660.2 [1412-1419]; XP_039298386.1 [1425-1432]	4.11836e+06	1.26914e+06	359153
	[K].TFEPYLEGK.[K]		XP_039298389.1 [837-845]; XP_022204670.2 [837-845]; XP_022204660.2 [832-840]; XP_039298386.1 [843-851]	7.73787e+07	1.10103e+09	2.72333e+08
	[K].TFEPYLEGKK.[S]		XP_039298389.1 [837-846]; XP_022204670.2 [837-846]; XP_022204660.2 [832-841]; XP_039298386.1 [843-852]		17130236	6.23521e+06
	[K].TFFQFATSSNVQNQK.[Y]		XP_039298389.1 [737-751]; XP_022204670.2 [737-751]; XP_022204660.2 [732-746]; XP_039298386.1 [743-757]		6.57463e+06
	[K].VANMLNNYEVSVK.[Y]		XP_039298389.1 [1575-1587]; XP_022204670.2 [1575-1587]; XP_022204660.2 [1573-1585]	4.05253e+06	4.75718e+07	1.32913e+07
	[K].VANMLNNYEVSVK.[Y]	1xOxidation [M4]	XP_039298389.1 [1575-1587]; XP_022204670.2 [1575-1587]; XP_022204660.2 [1573-1585]		5.80896e+06	1.32916e+06
	[K].VMEDSVTGK.[C]		XP_039298389.1 [174-182]; XP_022204670.2 [174-182]; XP_022204660.2 [172-180]; XP_039298386.1 [174-182]	5.79187e+08	1.18687e+09	7.51464e+08
	[K].VMEDSVTGK.[C]	1xOxidation [M2]	XP_039298389.1 [174-182]; XP_022204670.2 [174-182]; XP_022204660.2 [172-180]; XP_039298386.1 [174-182]	1.56411e+07	2.64519e+07	1.68084e+07
	[K].VQIANNR.[M]		XP_039298389.1 [1795-1801]; XP_022204670.2 [1795-1801]; XP_022204660.2 [1793-1799]	4.03382e+08	2.19516e+09	6.04188e+08
	[R].VVQQHPEIAPLAVK.[Q]		XP_039298389.1 [196-209]; XP_022204670.2 [196-209]; XP_022204660.2 [194-207]; XP_039298386.1 [196-209]	2.15419e+07	2.22083e+08	2.15371e+07
	[R].YSASNSQSNSFYK.[Y]		XP_039298389.1 [1731-1743]; XP_022204670.2 [1731-1743]; XP_022204660.2 [1729-1741]; XP_039298386.1 [1742-1754]	3.46076e+06	53611976	2.43462e+07
	[K].YTDFTTPNK.[C]		XP_039298389.1 [1866-1874]; XP_022204670.2 [1866-1874]; XP_022204660.2 [1864-1872]; XP_039298386.1 [1877-1885]	1.44123e+08	1.11611e+09	3.33642e+08
High	XP_022196360.1	14-3-3 protein zeta isoform X2 [Nilaparvata lugens]	39	7	28.1	4.89	95.2	2.81202e+08	4.63148e+08	Met-loss+Acetyl [N-Term]
	Annotated Sequence	Modifications	Positions in Master Proteins	Abundances (Normalized): F825: Sample, DBC	Abundances (Normalized): F823: Sample, Eggs	Abundances (Normalized): F824: Sample, LosC
	[K].AVTETGVELSNEER.[N]		XP_022196360.1 [30-43]	4.52519e+06	3535528	2.86915e+07
	[K].AYQDAFEISK.[A]		XP_022196360.1 [150-159]	2.64835e+07	2.93219e+07	5.1566e+07
	[K].DSTLIMQLLR.[D]		XP_022193526.1 [216-225]; XP_022196360.1 [215-224]	2.07208e+06	494697	1.72462e+06
	[K].LAEQAER.[Y]		XP_022193526.1 [13-19]; XP_022196360.1 [14-20]	1.5037e+07	12191.8	1.30723e+07
	[-].MSVDKEELVQR.[A]	1xMet-loss+Acetyl [N-Term]	XP_022196360.1 [1-11]	1.84618e+07	1.35448e+07	1.06341e+08
	[R].NLLSVAYK.[N]		XP_022193526.1 [43-50]; XP_022196360.1 [44-51]	3.4785e+07	3.17143e+07	2.37297e+07
	[R].NTVVDDSQK.[A]		XP_022196360.1 [141-149]	2.87465e+06	612504	2.59925e+06
	[R].VISSIEQK.[T]		XP_022196360.1 [63-70]	1.30722e+08	30732160	1.1223e+08
	[R].YDDMAGAMK.[A]		XP_022196360.1 [21-29]	6.37289e+07	12502092	6.90793e+07
	[R].YDDMAGAMK.[A]	1xOxidation [M8]	XP_022196360.1 [21-29]	7.09254e+06	250805	5.1372e+06
	[R].YLAEVATGDTR.[N]		XP_022196360.1 [130-140]	2.73131e+07	2.96236e+07	8.75038e+07
High	XP_039287321.1	ATP-citrate synthase isoform X1 [Nilaparvata lugens]	23	19	118.8	8.13	74.3	2.77499e+08	4.60744e+08
	Annotated Sequence	Modifications	Positions in Master Proteins	Abundances (Normalized): F825: Sample, DBC	Abundances (Normalized): F823: Sample, Eggs	Abundances (Normalized): F824: Sample, LosC
	[R].AGPNYQEGLR.[I]		XP_039287321.1 [379-388]	2.7813e+07		7.3991e+07
	[K].EADVLVNFASLR.[S]		XP_039287321.1 [552-563]			3.60483e+06
	[K].ETEMEFATANFLLPGGQDK.[GQ]		XP_039287321.1 [426-444]	1.74893e+06	60444.2	1.96725e+06
	[K].EVLIPVYK.[K]		XP_039287321.1 [534-541]		453863	9.54069e+06
	[R].FGGALDGAAK.[Q]		XP_039287321.1 [922-931]	2.95667e+07	1.35706e+06	8.48296e+07
	[K].GCQAWVQER.[M]	1xCarbamidomethyl [C2]	XP_039287321.1 [79-87]	451770	1.50952e+06	1.46499e+06
	[K].LDATADFICR.[Q]	1xCarbamidomethyl [C9]	XP_039287321.1 [220-229]	1.29863e+07	2.01912e+06	1.88372e+07
	[K].LEVPVGHSVTAEQILEK.[L]		XP_039287321.1 [151-167]	4.0729e+06	139368	7.21698e+06
	[K].LLVNVVPAK.[Q]		XP_039287321.1 [168-176]	8.05489e+06	1.76176e+06	4.82e+06
	[K].LVSQGVIVPQPEVPPPTVPMDYSWAR.[E]		XP_039287321.1 [791-816]	2.03622e+07	1.22063e+06	5.6315e+06
	[K].LVSQGVIVPQPEVPPPTVPMDYSWAR.[E]	1xOxidation [M20]	XP_039287321.1 [791-816]
	[K].MADAMTK.[H]		XP_039287321.1 [543-549]	1.69799e+07	617317	1.42949e+07
	[R].NLSVNTAAAK.[C]		XP_039287321.1 [18-27]	7.9523e+07	5.26738e+06	1.27858e+08
	[R].SAYDSTLETLNFPQIR.[T]		XP_039287321.1 [564-579]	730615
	[R].SEPSVACLVYPFTGDHK.[L]	1xCarbamidomethyl [C7]	XP_039287321.1 [509-525]	2.74702e+06	1.14339e+06	3.74562e+06
	[K].SINNPDMR.[V]		XP_039287321.1 [966-973]	4.67978e+07	2.72534e+06	3.71147e+07
	[R].SLPQYVCK.[F]	1xCarbamidomethyl [C7]	XP_039287321.1 [868-875]	2.41302e+07	6.70988e+06	5.40991e+07
	[K].SSQSSSVSPSGDVGSSCPMPASSSSK.[T]	1xCarbamidomethyl [C17]	XP_039287321.1 [452-477]	192738		2.26619e+06
	[R].TIAIIAEGIPENMTR.[K]		XP_039287321.1 [580-594]	1.34085e+06		799572
	[K].TILSLMTQEK.[H]		XP_039287321.1 [321-330]		1.11211e+06	8.66147e+06
High	XP_039298790.1	fructose-bisphosphate aldolase isoform X2 [Nilaparvata lugens]	43	14	39.5	7.75	104.38	2.54636e+08	3.9798e+08	Met-loss+Acetyl [N-Term]
	Annotated Sequence	Modifications	Positions in Master Proteins	Abundances (Normalized): F825: Sample, DBC	Abundances (Normalized): F823: Sample, Eggs	Abundances (Normalized): F824: Sample, LosC
	[R].ALQASVLR.[A]		XP_039298790.1 [305-312]	3.882e+07	4.52398e+07	1.00443e+08
	[K].ANSEAALGK.[Y]		XP_039298790.1 [334-342]	8.79083e+06	2261525	6.84197e+06
	[R].AWAGNEANVAK.[G]		XP_039298790.1 [313-323]	4.90971e+07	24004384	7.98991e+07
	[K].DGCDFAK.[W]	1xCarbamidomethyl [C3]	XP_039298790.1 [141-147]	2.20023e+06	487896	3.80332e+06
	[R].ELLFSTDK.[S]		XP_039298790.1 [61-68]	6.18278e+06	5771639	1.53478e+07
	[K].GILAADESVPTMGK.[R]		XP_039298790.1 [29-42]	4.60287e+07	1.93021e+07	2.71869e+07
	[K].GILAADESVPTMGK.[R]	1xOxidation [M12]	XP_039298790.1 [29-42]
	[K].GILIGIK.[V]		XP_039298790.1 [102-108]	56476.6	261844	1.10345e+06
	[K].GQDELIKR.[A]		XP_039298790.1 [324-331]	1.39744e+06	384189	2.44807e+06
	[R].LADVGLENLEEHR.[R]		XP_039298790.1 [44-56]	1.51098e+06		480464
	[R].IANQIVAPGK.[G]		XP_039298790.1 [19-28]	6.1414e+07	7.11957e+07	1.3106e+08
	[-].MTTYFNYPDEK.[L]	1xMet-loss+Acetyl [N-Term]	XP_039298790.1 [1-11]		804358	5.43058e+06
	[R].NTPQEIALATVTALSR.[T]		XP_039298790.1 [244-259]	2.02623e+07	3.57126e+06	1.15092e+07
	[K].SFADLLK.[E]		XP_039298790.1 [93-99]	1.88755e+07	5426560	1.07704e+07
	[K].VDMGTVPLFGSLNEVTTQGLDNLDAR.[C]	1xOxidation [M3]	XP_039298790.1 [109-134]			1.65599e+06
High	XP_022188711.1	40S ribosomal protein S3-A [Nilaparvata lugens]	64	16	26.1	9.41	52.8	2.0219e+08	3.88573e+08
	Annotated Sequence	Modifications	Positions in Master Proteins	Abundances (Normalized): F825: Sample, DBC	Abundances (Normalized): F823: Sample, Eggs	Abundances (Normalized): F824: Sample, LosC
	[R].ACYGVLR.[F]	1xCarbamidomethyl [C2]	XP_022188711.1 [118-124]	4.2179e+06	9342390	1.28244e+07
	[K].AELNEFLSR.[E]		XP_022188711.1 [19-27]	6.49072e+06	7725908	8.44755e+06
	[K].ASKPDGPVV.[-]		XP_022188711.1 [228-236]	1.90936e+07	4373359	4.0481e+07
	[R].ELTSFVQK.[R]		XP_022188711.1 [68-75]	1.88101e+07	1.5832e+07	5.89151e+07
	[R].ELYEDGYSGVEVR.[V]		XP_022188711.1 [28-40]	1.73289e+06	2.41227e+06	9.29198e+06
	[R].FIMESGAK.[G]		XP_022188711.1 [125-132]	2.16355e+07	18728648	5.29053e+07
	[R].FIMESGAK.[G]	1xOxidation [M3]	XP_022188711.1 [125-132]	4.84903e+06	696770	4.89817e+06
	[K].FVADGVFK.[A]		XP_022188711.1 [11-18]		1.51281e+06	2.42516e+06
	[K].FVDGLMIHSGEPCIDYVDTATR.[H]	1xCarbamidomethyl [C13]	XP_022188711.1 [152-173]	646852		782414
	[K].GCEVVVSGK.[L]	1xCarbamidomethyl [C2]	XP_022188711.1 [133-141]	5.83036e+07	11619307	6.60737e+07
	[R].GLCAIAQAESLR.[Y]	1xCarbamidomethyl [C3]	XP_022188711.1 [95-106]	152339	2.15703e+06	1.09594e+06
	[K].KLLPDNVSVVEPK.[E]		XP_022188711.1 [202-214]		638134
	[K].LLPDNVSVVEPK.[E]		XP_022188711.1 [203-214]		221981	705702
	[K].IMLPWDANGK.[I]		XP_022188711.1 [188-197]		1.1823e+06	511698
	[K].LVGGLAVR.[R]		XP_022188711.1 [109-116]	3.12451e+06	7716737	1.32658e+07
	[R].QGVLGIK.[V]		XP_022188711.1 [179-185]	1.08805e+07	13475136	4.65986e+07
	[R].TQEVLGPK.[G]		XP_022188711.1 [55-62]	5.22524e+07	8144437	6.93509e+07
High	XP_039291995.1	LOW QUALITY PROTEIN: myosin heavy chain, muscle [Nilaparvata lugens]	24	37	199.9	5.99	83.08	3.24052e+07	3.77122e+08
	Annotated Sequence	Modifications	Positions in Master Proteins	Abundances (Normalized): F825: Sample, DBC	Abundances (Normalized): F823: Sample, Eggs	Abundances (Normalized): F824: Sample, LosC
	[K].ACWVPDEAEGFLQGEIK.[A]	1xCarbamidomethyl [C2]	XP_039291995.1 [38-54]			811683
	[K].ADLESQLTDTQER.[L]		XP_039291995.1 [920-932]			3.43101e+06
	[R].ALDSMQASLEAEAK.[G]		XP_039291995.1 [1600-1613]			3.51328e+06
	[K].ANAEAQLWR.[T]		XP_039291995.1 [1371-1379]	1.08986e+06	150906	1.544e+07
	[R].ANALQNELEESR.[T]		XP_039291995.1 [1685-1696]		234998	4.78117e+06
	[R].ASVDHLTNDK.[A]		XP_039291995.1 [1240-1249]	1.72872e+06	233883	2.19347e+07
	[K].DKEIASLTAK.[L]		XP_039291995.1 [1091-1100]	529831		6.51881e+06
	[R].DLEEANIQHESTLANLR.[K]		XP_039291995.1 [1184-1200]			534067
	[K].DLLDQIGEGGR.[N]		XP_039291995.1 [1518-1528]	1.75057e+06	466180	1.28231e+06
	[K].DVEDLELTVAK.[S]		XP_039291995.1 [960-970]			9.00951e+06
	[K].ELEQTIQR.[K]		XP_039291995.1 [1082-1089]	4.70888e+06	335739	3.91122e+07
	[K].ENQSMLITGESGAGK.[T]		XP_039291995.1 [172-186]			1.24495e+07
	[K].EQLNNLMTTLR.[S]		XP_039291995.1 [662-672]	5.10112e+06	1.25619e+06	6.90593e+06
	[K].EQVFQVNPPK.[F]		XP_039291995.1 [76-85]			2.77761e+06
	[K].EVETLNAK.[L]		XP_039291995.1 [879-886]	2.38198e+06	298127	4.43867e+06
	[K].GAYEEGQEQLEAVR.[R]		XP_039291995.1 [1493-1506]			2.62262e+06
	[R].LAEAEETIESLNQK.[V]		XP_039291995.1 [1404-1417]			5.07322e+06
	[K].LAGADIETYLLEK.[A]		XP_039291995.1 [261-273]	2.68207e+06		5.66793e+06
	[R].LATEVEDLQLEVDR.[A]		XP_039291995.1 [1428-1441]			705460
	[K].LEDEQSLVGK.[L]		XP_039291995.1 [1101-1110]			2.49531e+07
	[R].LEEAGGATSAQIELNK.[K]		XP_039291995.1 [1157-1172]	494150		1.40798e+06
	[K].ILNPAAVSK.[E]		XP_039291995.1 [733-741]	428138		1.42291e+07
	[R].IQEKEEEFENTR.[K]		XP_039291995.1 [1583-1594]			933867
	[K].LSIENSDLLR.[Q]		XP_039291995.1 [1287-1296]		270782	2.23616e+06
	[K].ISLSTQLEDTK.[R]		XP_039291995.1 [1313-1323]			3.13472e+06
	[K].ISLSTQLEDTKR.[L]		XP_039291995.1 [1313-1324]			3.55069e+06
	[K].LTQEAVADLER.[N]		XP_039291995.1 [1068-1078]	5.02684e+06	5.45392e+06	3.50887e+07
	[R].MVYPDFK.[L]	1xOxidation [M1]	XP_039291995.1 [722-728]	238878		3.31845e+06
	[R].NMNQVSYSVGALSK.[G]	1xOxidation [M2]	XP_039291995.1 [419-432]			536741
	[R].NQLFQQK.[K]		XP_039291995.1 [941-947]	2.01955e+06	648720	2.9806e+07
	[R].QAEQELSDCHEQLNELSAQATSASAAK.[R]	1xCarbamidomethyl [C9]	XP_039291995.1 [1708-1734]			863853
	[K].QEGEDPDPTPYLFVSLEQK.[R]		XP_039291995.1 [7-25]			1.35682e+06
	[R].QLEEAESQVSQLSK.[I]		XP_039291995.1 [1297-1310]			4.15365e+06
	[R].RANALQNELEESR.[T]		XP_039291995.1 [1684-1696]			631842
	[R].SQLELSQVR.[Q]		XP_039291995.1 [1568-1576]	1.35238e+06	654836	4.12537e+07
	[R].TLLEQADR.[G]		XP_039291995.1 [1697-1704]	990158	3.49854e+06	2.58649e+07
	[R].TLNDFDAAK.[K]		XP_039291995.1 [1276-1284]	1.88213e+06	57604.4	3.67924e+07
High	XP_022201642.1	allergen Tha p 1 isoform X2 [Nilaparvata lugens]	19	3	17.5	9.29	12.43	2.17037e+08	3.63115e+08
	Annotated Sequence	Modifications	Positions in Master Proteins	Abundances (Normalized): F825: Sample, DBC	Abundances (Normalized): F823: Sample, Eggs	Abundances (Normalized): F824: Sample, LosC
	[K].CLTDKGPCTPQGK.[E]	2xCarbamidomethyl [C1; C8]	XP_022201642.1 [76-88]		59787.8	748683
	[R].NVITTMQSK.[Y]		XP_022201642.1 [115-123]	1.35742e+07	2.34332e+06	1.11794e+07
	[R].VLSSYVK.[C]		XP_022201642.1 [69-75]	2.03463e+08	47510464	3.51187e+08
High	XP_022185135.1	tubulin alpha-1 chain [Nilaparvata lugens]	32	10	50	5.14	111.97	3.27053e+08	3.32877e+08
	Annotated Sequence	Modifications	Positions in Master Proteins	Abundances (Normalized): F825: Sample, DBC	Abundances (Normalized): F823: Sample, Eggs	Abundances (Normalized): F824: Sample, LosC
	[R].AVCMLSNTTAIAEAWAR.[L]	1xCarbamidomethyl [C3]	XP_022185135.1 [374-390]	1.38957e+06	1250708	344812
	[R].AVCMLSNTTAIAEAWAR.[L]	1xCarbamidomethyl [C3]; 1xOxidation [M4]	XP_022185135.1 [374-390]		294775	224780
	[R].AVFVDLEPTVVDEVR.[T]		XP_022185135.1 [65-79]	1.46571e+07	233325	1.2277e+07
	[K].AYHEQLSVMEITNACFEPANQMVK.[C]	1xCarbamidomethyl [C15]	XP_022185135.1 [281-304]
	[K].DVNAAIATIK.[T]		XP_022185135.1 [327-336]	5.95099e+07	7.10617e+07	1.3691e+08
	[K].EDAANNYAR.[G]		XP_022185135.1 [97-105]; XP_039282467.1 [96-104]	9.47199e+06	739271	4.16998e+06
	[R].EDLAALEK.[D]		XP_022185135.1 [423-430]	5.48314e+06	1.5305e+06	9.88501e+06
	[K].FDLMYAK.[R]		XP_022185135.1 [395-401]	1.68199e+07	5.48362e+06	1.33032e+07
	[K].FDLMYAK.[R]	1xOxidation [M4]	XP_022185135.1 [395-401]	234640	748430	2.45328e+06
	[R].LSVDYGK.[K]		XP_022185135.1 [157-163]	2.00601e+08	3.6136e+07	1.5014e+08
	[K].TVGGGDDSFNTFFSETGAGK.[H]		XP_022185135.1 [41-60]	9.27402e+06	984924	931327
	[K].VGINYQPPTVVPGGDLAK.[V]		XP_022185135.1 [353-370]	9.37731e+06	1.13342e+06	1.64005e+06
	[K].YMACCMLYR.[G]	2xCarbamidomethyl [C4; C5]	XP_022185135.1 [312-320]		1.38715e+06	379580
	[K].YMACCMLYR.[G]	2xCarbamidomethyl [C4; C5]; 1xOxidation [M2]	XP_022185135.1 [312-320]	234091	353786	217555
High	XP_022195105.2	uncharacterized protein LOC111052668 [Nilaparvata lugens]	31	5	20.7	7.94	32.63	5.61248e+07	2.85129e+08
	Annotated Sequence	Modifications	Positions in Master Proteins	Abundances (Normalized): F825: Sample, DBC	Abundances (Normalized): F823: Sample, Eggs	Abundances (Normalized): F824: Sample, LosC
	[R].CDYDPYYGDDDLITPYSAK.[E]	1xCarbamidomethyl [C1]	XP_022195105.2 [102-120]	3.31131e+06		1.73782e+07
	[R].CDYDPYYGDDDLITPYSAKEPPR.[T]	1xCarbamidomethyl [C1]	XP_022195105.2 [102-124]			2.44522e+06
	[K].NIFNQGGTYK.[N]		XP_022195105.2 [133-142]	5.19537e+07	1.8079e+06	2.55164e+08
	[K].SNGQNINNEIGR.[H]		XP_022195105.2 [148-159]			4.67153e+06
	[R].YQYYPCCPCR.[C]	3xCarbamidomethyl [C6; C7; C9]	XP_022195105.2 [92-101]	859790	237554	5.46985e+06
High	XP_022190920.1	ATP synthase subunit alpha, mitochondrial [Nilaparvata lugens]	27	16	59.6	8.95	100.13	3.92383e+08	2.76166e+08
	Annotated Sequence	Modifications	Positions in Master Proteins	Abundances (Normalized): F825: Sample, DBC	Abundances (Normalized): F823: Sample, Eggs	Abundances (Normalized): F824: Sample, LosC
	[K].AAEISSILEER.[I]		XP_022190920.1 [46-56]	1.27586e+07	1.37457e+06	3.87857e+06
	[K].APGIIPR.[I]		XP_022190920.1 [174-180]		13839825	1.70288e+07
	[K].AVDSLVPIGR.[G]		XP_022190920.1 [193-202]	6.35761e+07	3.67326e+07	1.92491e+07
	[R].EAYPGDVFYLHSR.[LY]		XP_022190920.1 [333-345]	2.02849e+06
	[R].ELIIGDR.[Q]		XP_022190920.1 [206-212]	2.56281e+07	4.09803e+06	1.93405e+07
	[R].EPMQSGIK.[A]		XP_022190920.1 [185-192]	4.83262e+07	2.79517e+06	1.32259e+07
	[K].LELAQYR.[E]		XP_022190920.1 [433-439]	4.0071e+06	2.1378e+06	5.45179e+06
	[R].LTDSGAMK.[Y]		XP_022190920.1 [261-268]	3.20028e+07	1.56992e+06	1.39285e+07
	[K].NIQGEEMVEFSSGLK.[G]		XP_022190920.1 [87-101]	5.13592e+06
	[R].QMSLLLR.[R]		XP_022190920.1 [321-327]		1.19638e+06	1.34111e+06
	[R].STVAQIVK.[R]		XP_022190920.1 [252-259]	1.11371e+08	1.49802e+07	1.03291e+08
	[K].TALAIDTIINQK.[R]		XP_022190920.1 [217-228]		756073	279312
	[R].VGSAAQTR.[A]		XP_022190920.1 [415-422]	1.61112e+06
	[R].VLSIGDGIAR.[V]		XP_022190920.1 [72-81]	3.86888e+07	3.13696e+07	1.79666e+07
	[R].VVDALGNTIDGK.[G]		XP_022190920.1 [148-159]	4.72488e+07	1.11669e+07	6.11851e+07
	[R].VVDALGNTIDGKGPLSSK.[T]		XP_022190920.1 [148-165]		164040
High	XP_039295804.1	elongation factor 1-alpha 2 [Nilaparvata lugens]	21	6	33.6	8.87	86	1.30164e+08	2.47905e+08
	Annotated Sequence	Modifications	Positions in Master Proteins	Abundances (Normalized): F825: Sample, DBC	Abundances (Normalized): F823: Sample, Eggs	Abundances (Normalized): F824: Sample, LosC
	[R].GYVAGDSK.[S]		XP_039295804.1 [169-176]	5.92832e+06	2.01976e+06	9.82049e+06
	[K].IGGIGTVPVGR.[V]		XP_039295804.1 [102-112]	4.90852e+07	9.65843e+07	8.43495e+07
	[R].LPLQDVYK.[I]		XP_039295804.1 [94-101]	2.98634e+07	2.28867e+07	4.63983e+07
	[-].MDSTEPPYSENR.[F]		XP_039295804.1 [1-12]	762710	220952	7.37399e+06
	[R].QTVAVGVIK.[S]		XP_039295804.1 [277-285]	2.41224e+07	2.26568e+07	6.6421e+07
	[K].TGMVVTFAPANLTTEVK.[S]		XP_039295804.1 [120-136]	2.04019e+07	11157779	3.21281e+07
	[K].TGMVVTFAPANLTTEVK.[S]	1xOxidation [M3]	XP_039295804.1 [120-136]		480679	1.41359e+06
High	XP_039285335.1	histone H4-like [Nilaparvata lugens]	43	5	14.1	10.59	73.77	1.08476e+08	2.38967e+08
	Annotated Sequence	Modifications	Positions in Master Proteins	Abundances (Normalized): F825: Sample, DBC	Abundances (Normalized): F823: Sample, Eggs	Abundances (Normalized): F824: Sample, LosC
	[R].DAVTYTEHAK.[R]		XP_039285335.1 [88-97]	5.57962e+07	1.31079e+07	1.19211e+08
	[R].DNIQGITKPAIR.[R]		XP_039285335.1 [44-55]	2.43541e+07	3.86158e+07	3.35703e+07
	[R].ISGLIYEETR.[G]		XP_039285335.1 [66-75]	1.39242e+07	1.65311e+07	7.00549e+07
	[K].TVTAMDVVYALK.[R]		XP_039285335.1 [100-111]	1.5736e+06	922596	3.44155e+06
	[K].TVTAMDVVYALK.[R]	1xOxidation [M5]	XP_039285335.1 [100-111]		147530	141464
	[K].VFLENVIR.[D]		XP_039285335.1 [80-87]	1.28279e+07	2.5191e+06	1.2548e+07
High	XP_039290184.1	actin-5C [Nilaparvata lugens]	46	4	41.8	5.48	270.52	3.9275e+08	2.37892e+08
	Annotated Sequence	Modifications	Positions in Master Proteins	Abundances (Normalized): F825: Sample, DBC	Abundances (Normalized): F823: Sample, Eggs	Abundances (Normalized): F824: Sample, LosC
	[K].AGFAGDDAPR.[A]		XP_039290184.1 [20-29]; XP_022201109.1 [20-29]	4.08588e+08	6.49103e+07	5.31378e+08
	[K].CDVDIR.[K]	1xCarbamidomethyl [C1]	XP_039290184.1 [286-291]; XP_022201109.1 [286-291]	1.23775e+06		1.336e+06
	[R].CPEALFQPSFLGMEACGIHETTYNSIMK.[C]	2xCarbamidomethyl [C1; C16]	XP_039290184.1 [258-285]			328241
	[R].DLTDYLMK.[I]		XP_039290184.1 [185-192]; XP_022201109.1 [185-192]	9.98886e+07	3.36769e+07	9.58994e+07
	[R].DLTDYLMK.[I]	1xOxidation [M7]	XP_039290184.1 [185-192]; XP_022201109.1 [185-192]	3.8556e+06	7.75668e+06	1.67013e+07
	[K].DLYANTVLSGGTTMYPGIADR.[M]		XP_039290184.1 [293-313]; XP_022201109.1 [293-313]	8.19198e+06	3.13247e+06	3.83191e+06
	[K].DLYANTVLSGGTTMYPGIADR.[M]	1xOxidation [M14]	XP_039290184.1 [293-313]; XP_022201109.1 [293-313]	8.07525e+06	4527478	1.84584e+06
	[K].DSYVGDEAQSK.[R]		XP_039290184.1 [52-62]; XP_022201109.1 [52-62]	8.95293e+06	8586231	1.2834e+07
	[K].DSYVGDEAQSKR.[G]		XP_039290184.1 [52-63]; XP_022201109.1 [52-63]	3.99936e+07	1.20562e+07	3.29568e+07
	[K].EITALAPSTMK.[I]		XP_039290184.1 [317-327]	1.37817e+08	4.93683e+07	1.12926e+08
	[K].EITALAPSTMK.[I]	1xOxidation [M10]	XP_039290184.1 [317-327]	787247	14001645	2.29622e+07
	[R].GYSFTTTAER.[E]		XP_039290184.1 [198-207]; XP_022201109.1 [198-207]	1.38131e+08	4.05612e+08	3.56928e+08
	[R].HQGVMVGMGQK.[D]		XP_039290184.1 [41-51]; XP_022201109.1 [41-51]	414984	2.78248e+07	2.14875e+07
	[R].HQGVMVGMGQK.[D]	1xOxidation [M8]	XP_039290184.1 [41-51]; XP_022201109.1 [41-51]		1278853	5.74858e+06
	[R].HQGVMVGMGQK.[D]	2xOxidation [M5; M8]	XP_039290184.1 [41-51]; XP_022201109.1 [41-51]	269233	488073	569624
	[R].KDLYANTVLSGGTTMYPGIADR.[M]		XP_039290184.1 [292-313]; XP_022201109.1 [292-313]		1.08931e+06
	[K].IIAPPER.[K]		XP_039290184.1 [330-336]; XP_022201109.1 [330-336]	2.86928e+08	4.76275e+07	3.55366e+08
	[K].QEYDESGPSIVHR.[K]		XP_039290184.1 [361-373]	1.49197e+07	2.41176e+07	2.84326e+07
	[K].SYELPDGQVITIGNER.[F]		XP_039290184.1 [240-255]; XP_022201109.1 [240-255]	1.64343e+06	441636
	[R].VAPEEHPVLLTEAPLNPK.[A]		XP_039290184.1 [97-114]	2.39225e+08	56211657	7.32431e+07
High	XP_022187454.1	40S ribosomal protein S4 isoform X1 [Nilaparvata lugens]	38	11	29.5	10.26	12.5	8.14126e+07	2.34243e+08
	Annotated Sequence	Modifications	Positions in Master Proteins	Abundances (Normalized): F825: Sample, DBC	Abundances (Normalized): F823: Sample, Eggs	Abundances (Normalized): F824: Sample, LosC
	[K].AYVSLPK.[G]		XP_022187454.1 [234-240]	2.20815e+06	4707472	7.59537e+06
	[R].FDSGNLCMITGGR.[N]	1xCarbamidomethyl [C7]	XP_022187454.1 [175-187]		4.76471e+06	4.52543e+06
	[R].FDSGNLCMITGGR.[N]	1xCarbamidomethyl [C7]; 1xOxidation [M8]	XP_022187454.1 [175-187]			654570
	[R].LIYDVK.[G]		XP_022187454.1 [101-106]	9.78521e+06	10352515	3.32956e+07
	[R].LNNVFIIGK.[G]		XP_022187454.1 [222-230]		269317	1.09503e+06
	[K].LSIAEER.[D]		XP_022187454.1 [246-252]	1.22947e+07	5.48352e+06	3.41753e+07
	[R].TDPNYPAGFMDVVQIEK.[T]		XP_022187454.1 [78-94]			1.94468e+06
	[K].TNEFFR.[L]		XP_022187454.1 [95-100]	6.96423e+06	4179518	2.55652e+07
	[R].VGTVVNR.[E]		XP_022187454.1 [192-198]	3.54073e+07	10471151	5.11688e+07
	[K].VNDTIQLDIATSK.[I]		XP_022187454.1 [156-168]	100038	276569	620138
	[K].YALTNCEVK.[K]	1xCarbamidomethyl [C6]	XP_022187454.1 [54-62]	1.37447e+07	7927194	6.41472e+07
	[R].YPDPLVK.[V]		XP_022187454.1 [149-155]	908193	2.12539e+06	9.45528e+06
High	XP_022204660.2	LOW QUALITY PROTEIN: vitellogenin-1 [Nilaparvata lugens]	35	7	227.4	8.18	2003.24	1.09855e+08	2.30805e+08
	Annotated Sequence	Modifications	Positions in Master Proteins	Abundances (Normalized): F825: Sample, DBC	Abundances (Normalized): F823: Sample, Eggs	Abundances (Normalized): F824: Sample, LosC
	[K].AAAGISGADAMVVDVSAR.[F]		XP_039298389.1 [1423-1440]; XP_022204670.2 [1423-1440]; XP_022204660.2 [1421-1438]	2.65461e+06	1.05882e+07	2.44576e+06
	[K].AAAGISGADAMVVDVSAR.[F]	1xOxidation [M11]	XP_039298389.1 [1423-1440]; XP_022204670.2 [1423-1440]; XP_022204660.2 [1421-1438]	1.17429e+06	9.14211e+06	3.18615e+06
	[K].AAELVAVLPR.[T]		XP_039298389.1 [716-725]; XP_022204670.2 [716-725]; XP_022204660.2 [711-720]; XP_039298386.1 [722-731]		5.25905e+06	1.31872e+06
	[R].ADYSDAQPSSTAANSR.[S]		XP_022204670.2 [1398-1413]; XP_022204660.2 [1396-1411]; XP_039298386.1 [1409-1424]	1.55948e+06	24554351	2.44056e+07
	[R].AELEVEAK.[N]		XP_039298389.1 [57-64]; XP_022204670.2 [57-64]; XP_022204660.2 [55-62]; XP_039298386.1 [57-64]	6.60576e+07	4.19361e+08	1.22858e+08
	[R].AELEVEAKNENQAVFK.[I]		XP_039298389.1 [57-72]; XP_022204670.2 [57-72]; XP_022204660.2 [55-70]; XP_039298386.1 [57-72]		972127
	[R].AFAINNHTIEK.[I]		XP_039298389.1 [1099-1109]; XP_022204670.2 [1099-1109]; XP_022204660.2 [1097-1107]; XP_039298386.1 [1110-1120]		319445	82100.5
	[K].AQVCAAAASNFPNVPLMNFHDALK.[A]	1xCarbamidomethyl [C4]	XP_039298389.1 [1484-1507]; XP_022204670.2 [1484-1507]; XP_022204660.2 [1482-1505]		2.08441e+06
	[K].CETHYDVDELPMR.[V]	1xCarbamidomethyl [C1]	XP_039298389.1 [183-195]; XP_022204670.2 [183-195]; XP_022204660.2 [181-193]; XP_039298386.1 [183-195]		3.91418e+07	5.75136e+06
	[K].CETHYDVDELPMR.[V]	1xCarbamidomethyl [C1]; 1xOxidation [M12]	XP_039298389.1 [183-195]; XP_022204670.2 [183-195]; XP_022204660.2 [181-193]; XP_039298386.1 [183-195]		8.25538e+06	1.54908e+06
	[K].DQAEQLEGNVFLTMLGGK.[R]		XP_022204660.2 [1078-1095]	2.87586e+07	56096040	2.75595e+07
	[K].DQAEQLEGNVFLTMLGGK.[R]	1xOxidation [M14]	XP_022204660.2 [1078-1095]	3.9177e+06	1.18098e+07	1.93976e+06
	[K].EDKQNVFQYSSVLYTTK.[S]		XP_039298389.1 [1253-1269]; XP_022204660.2 [1251-1267]		3.81564e+06
	[K].EVDYVCMSHGK.[N]	1xCarbamidomethyl [C6]	XP_022204660.2 [1995-2005]	917351	9.69968e+06	6.76321e+06
	[K].EVDYVCMSHGK.[N]	1xCarbamidomethyl [C6]; 1xOxidation [M7]	XP_022204660.2 [1995-2005]		427142	268611
	[K].EVISATQSFIK.[S]		XP_039298389.1 [920-930]; XP_022204670.2 [920-930]; XP_022204660.2 [915-925]; XP_039298386.1 [926-936]	1.59638e+08	1.15939e+09	1.94639e+08
	[R].FQDSHGQSNAQYVATVAMANSDASPNAR.[M]		XP_039298389.1 [1441-1468]; XP_022204670.2 [1441-1468]; XP_022204660.2 [1439-1466]	4.63091e+06	6.24378e+07	2.72102e+06
	[R].FQDSHGQSNAQYVATVAMANSDASPNAR.[M]	1xOxidation [M18]	XP_039298389.1 [1441-1468]; XP_022204670.2 [1441-1468]; XP_022204660.2 [1439-1466]		40660422	607479
	[K].GFSPAGSSEK.[E]		XP_022204660.2 [1985-1994]	5.07872e+07	285036384	7.2677e+07
	[K].GFSPAGSSEKEVDYVCMSHGK.[N]	1xCarbamidomethyl [C16]	XP_022204660.2 [1985-2005]
	[K].GFSPAGSSEKEVDYVCMSHGK.[N]	1xCarbamidomethyl [C16]; 1xOxidation [M17]	XP_022204660.2 [1985-2005]		704987
	[R].GLCGTYSGDK.[Y]	1xCarbamidomethyl [C3]	XP_039298389.1 [1856-1865]; XP_022204670.2 [1856-1865]; XP_022204660.2 [1854-1863]; XP_039298386.1 [1867-1876]	1.31278e+08	5.29025e+08	1.98561e+08
	[R].GLCGTYSGDKYTDFTTPNK.[C]	1xCarbamidomethyl [C3]	XP_039298389.1 [1856-1874]; XP_022204670.2 [1856-1874]; XP_022204660.2 [1854-1872]; XP_039298386.1 [1867-1885]	3.83921e+07	5.01374e+08	2.77415e+07
	[R].GNSIQADK.[Q]		XP_039298389.1 [599-606]; XP_022204670.2 [599-606]; XP_022204660.2 [594-601]; XP_039298386.1 [605-612]		725145	372183
	[R].GNSIQADKQVDIVNEVQK.[V]		XP_039298389.1 [599-616]; XP_022204670.2 [599-616]; XP_022204660.2 [594-611]; XP_039298386.1 [605-622]	1.55708e+07	2.4626e+08	1.08846e+07
	[K].GQALEYACQNATK.[V]	1xCarbamidomethyl [C8]	XP_039298389.1 [1562-1574]; XP_022204670.2 [1562-1574]; XP_022204660.2 [1560-1572]; XP_039298386.1 [1573-1585]	405730	1.58873e+07	2.55032e+06
	[K].HATANAGTGPALEAIK.[N]		XP_039298389.1 [688-703]; XP_022204670.2 [688-703]; XP_022204660.2 [683-698]; XP_039298386.1 [694-709]	5.75306e+06	132928600	2.60767e+07
	[K].HDQSLHQEYMPYLEEK.[L]		XP_039298389.1 [791-806]; XP_022204660.2 [786-801]; XP_039298386.1 [797-812]		702344
	[K].HDQSLHQEYMPYLEEK.[L]	1xOxidation [M10]	XP_039298389.1 [791-806]; XP_022204660.2 [786-801]; XP_039298386.1 [797-812]		357398
	[R].KAAAGISGADAMVVDVSAR.[F]		XP_039298389.1 [1422-1440]; XP_022204670.2 [1422-1440]; XP_022204660.2 [1420-1438]		1.19595e+06
	[K].KCFQLMEK.[G]	1xCarbamidomethyl [C2]; 1xOxidation [M6]	XP_039298389.1 [1554-1561]; XP_022204670.2 [1554-1561]; XP_022204660.2 [1552-1559]; XP_039298386.1 [1565-1572]	392366	9743690	2.48102e+06
	[R].LFAATYALPGSSNSNVEQLK.[R]		XP_039298389.1 [1882-1901]; XP_022204670.2 [1882-1901]; XP_022204660.2 [1880-1899]; XP_039298386.1 [1893-1912]	2.79506e+07	2.38506e+08	2.72131e+07
	[K].LKSAFEK.[G]		XP_039298389.1 [807-813]; XP_022204670.2 [807-813]; XP_022204660.2 [802-808]; XP_039298386.1 [813-819]		688193
	[K].INDLVYEFNPASNSESNQR.[S]		XP_039298389.1 [331-349]; XP_022204670.2 [331-349]; XP_022204660.2 [331-349]; XP_039298386.1 [331-349]	5.46034e+07	3.65984e+08	5.9424e+07
	[R].LPTDQYIK.[T]		XP_039298389.1 [729-736]; XP_022204670.2 [729-736]; XP_022204660.2 [724-731]; XP_039298386.1 [735-742]	1.37435e+08	3.00214e+09	8.09304e+08
	[K].LQSWEAFK.[H]		XP_039298389.1 [680-687]; XP_022204670.2 [680-687]; XP_022204660.2 [675-682]; XP_039298386.1 [686-693]	1.07017e+07	2.51135e+08	4.40053e+07
	[K].LSQTQEFQEYTK.[S]		XP_022204660.2 [1534-1545]	8.20483e+06	5.37411e+08	6.47366e+07
	[R].IYKNPGEAAELR.[V]		XP_039298389.1 [878-889]; XP_022204670.2 [878-889]; XP_022204660.2 [873-884]; XP_039298386.1 [884-895]	7.45131e+06	6.49886e+08	4.95206e+07
	[R].MAQQTHWEQSK.[E]		XP_039298389.1 [909-919]; XP_022204670.2 [909-919]; XP_022204660.2 [904-914]	3.01883e+07	4.53863e+08	7.44734e+07
	[R].MAQQTHWEQSK.[E]	1xOxidation [M1]	XP_039298389.1 [909-919]; XP_022204670.2 [909-919]; XP_022204660.2 [904-914]	9.38447e+06	9.99907e+07	1.84884e+07
	[R].MDQNPNSIELAR.[N]		XP_039298389.1 [935-946]; XP_022204670.2 [935-946]; XP_022204660.2 [930-941]	4.75197e+07	9.76776e+08	2.9562e+08
	[R].MDQNPNSIELAR.[N]	1xOxidation [M1]	XP_039298389.1 [935-946]; XP_022204670.2 [935-946]; XP_022204660.2 [930-941]	1.26717e+06	2.51797e+08	5.76815e+07
	[R].MLFFASMNPANSDSK.[A]	1xOxidation [M1]	XP_039298389.1 [1469-1483]; XP_022204670.2 [1469-1483]; XP_022204660.2 [1467-1481]; XP_039298386.1 [1480-1494]		1.38207e+06
	[K].MLLGENVIDINPSGSESSDNSPNANVQVNGNK.[V]		XP_039298389.1 [1763-1794]; XP_022204670.2 [1763-1794]; XP_022204660.2 [1761-1792]; XP_039298386.1 [1774-1805]		6.06375e+06
	[K].MLLGENVIDINPSGSESSDNSPNANVQVNGNK.[V]	1xOxidation [M1]	XP_039298389.1 [1763-1794]; XP_022204670.2 [1763-1794]; XP_022204660.2 [1761-1792]; XP_039298386.1 [1774-1805]		225233
	[R].MIQTMSAK.[Q]		XP_039298389.1 [646-653]; XP_022204660.2 [641-648]; XP_039298386.1 [652-659]	5.29984e+08	2.37793e+09	7.80159e+08
	[R].MIQTMSAK.[Q]	1xOxidation [M]	XP_039298389.1 [646-653]; XP_022204660.2 [641-648]; XP_039298386.1 [652-659]	6.52938e+07	2.3789e+08	8.27561e+07
	[R].NAQAAVDMLNPNEYGSSLSK.[N]		XP_039298389.1 [947-966]; XP_022204670.2 [947-966]; XP_022204660.2 [942-961]; XP_039298386.1 [953-972]	7.14222e+07	3.40317e+08	4.03183e+07
	[R].NAQAAVDMLNPNEYGSSLSK.[N]	1xOxidation [M8]	XP_039298389.1 [947-966]; XP_022204670.2 [947-966]; XP_022204660.2 [942-961]; XP_039298386.1 [953-972]	7.30295e+06	1.0872e+08	7.19081e+06
	[K].NENQAVFK.[I]		XP_039298389.1 [65-72]; XP_022204670.2 [65-72]; XP_022204660.2 [63-70]; XP_039298386.1 [65-72]	3.77189e+08	1.09375e+09	5.05535e+08
	[R].NIVPNGQQVSGSFK.[V]		XP_039298389.1 [160-173]; XP_022204670.2 [160-173]; XP_022204660.2 [158-171]; XP_039298386.1 [160-173]	2.15324e+07	9.672e+08	7.1258e+07
	[K].NNGDQVCISIRPVPK.[C]	1xCarbamidomethyl [C7]	XP_022204660.2 [1967-1981]		12235114
	[K].NPGEAAELR.[V]		XP_039298389.1 [881-889]; XP_022204670.2 [881-889]; XP_022204660.2 [876-884]; XP_039298386.1 [887-895]	1.4234e+08	4.30011e+08	2.98266e+08
	[K].NSISTFDNK.[T]		XP_039298389.1 [1696-1704]; XP_022204670.2 [1696-1704]; XP_022204660.2 [1694-1702]; XP_039298386.1 [1707-1715]	777073	8.2438e+06	1.29991e+06
	[R].NSNNEWTAENVLK.[A]		XP_039298389.1 [1061-1073]; XP_022204670.2 [1061-1073]; XP_022204660.2 [1059-1071]; XP_039298386.1 [1072-1084]	7.8682e+07	7.16254e+08	1.12501e+08
	[R].NTPTWELNMIK.[G]		XP_039298389.1 [129-139]; XP_022204670.2 [129-139]; XP_022204660.2 [127-137]; XP_039298386.1 [129-139]	1.69127e+08	8.66971e+08	1.11591e+08
	[R].NTPTWELNMIK.[G]	1xOxidation [M9]	XP_039298389.1 [129-139]; XP_022204670.2 [129-139]; XP_022204660.2 [127-137]; XP_039298386.1 [129-139]	1.21278e+07	1.42789e+08	6.05943e+06
	[K].NYNDNSGR.[Y]		XP_039298389.1 [1723-1730]; XP_022204670.2 [1723-1730]; XP_022204660.2 [1721-1728]; XP_039298386.1 [1734-1741]		318848	156728
	[R].NYNNENDDDNNQNR.[N]		XP_039298389.1 [460-473]; XP_022204660.2 [460-473]		353273
	[R].NYNNENDDDNNQNRNQNR.[N]		XP_039298389.1 [460-477]; XP_022204660.2 [460-477]
	[R].QADQMTCFR.[R]	1xCarbamidomethyl [C7]	XP_022204660.2 [1901-1909]	1.52786e+07	3.48729e+08	5.48998e+07
	[R].QADQMTCFR.[R]	1xCarbamidomethyl [C7]; 1xOxidation [M5]	XP_022204660.2 [1901-1909]	1.99094e+06	8484931	1.96097e+06
	[K].QLPLSQANQVFQVNYK.[Q]		XP_039298389.1 [102-117]; XP_022204670.2 [102-117]; XP_022204660.2 [100-115]; XP_039298386.1 [102-117]	1.83525e+07	2.30215e+08	1.26307e+07
	[K].QIQMNFGK.[E]		XP_039298389.1 [1294-1301]; XP_022204670.2 [1294-1301]; XP_022204660.2 [1292-1299]	4.78673e+07	1.07671e+09	1.60078e+08
	[K].QIQMNFGK.[E]	1xOxidation [M4]	XP_039298389.1 [1294-1301]; XP_022204670.2 [1294-1301]; XP_022204660.2 [1292-1299]	5.38013e+06	53575060	1.02133e+07
	[K].QNVFQYSSVLYTTK.[S]		XP_039298389.1 [1256-1269]; XP_022204660.2 [1254-1267]		3.6623e+06	193813
	[K].QVDIVNEVQK.[V]		XP_039298389.1 [607-616]; XP_022204670.2 [607-616]; XP_022204660.2 [602-611]; XP_039298386.1 [613-622]	2.22969e+07	5.53988e+08	2.29668e+08
	[R].RNIVPNGQQVSGSFK.[V]		XP_039298389.1 [159-173]; XP_022204670.2 [159-173]; XP_022204660.2 [157-171]; XP_039298386.1 [159-173]		1.9979e+06
	[R].SNELQYK.[Q]		XP_039298389.1 [95-101]; XP_022204670.2 [95-101]; XP_022204660.2 [93-99]	2.89695e+08	8.00125e+08	3.22813e+08
	[K].SNILNFNPALQEDGTER.[V]		XP_039298389.1 [1270-1286]; XP_022204670.2 [1270-1286]; XP_022204660.2 [1268-1284]; XP_039298386.1 [1281-1297]	8.64182e+07	2.77849e+08	4.25039e+07
	[R].SRQNEFLR.[K]		XP_039298389.1 [1414-1421]; XP_022204670.2 [1414-1421]; XP_022204660.2 [1412-1419]; XP_039298386.1 [1425-1432]	4.11836e+06	1.26914e+06	359153
	[K].TFEPYLEGK.[K]		XP_039298389.1 [837-845]; XP_022204670.2 [837-845]; XP_022204660.2 [832-840]; XP_039298386.1 [843-851]	7.73787e+07	1.10103e+09	2.72333e+08
	[K].TFEPYLEGKK.[S]		XP_039298389.1 [837-846]; XP_022204670.2 [837-846]; XP_022204660.2 [832-841]; XP_039298386.1 [843-852]		17130236	6.23521e+06
	[K].TFFQFATSSNVQNQK.[Y]		XP_039298389.1 [737-751]; XP_022204670.2 [737-751]; XP_022204660.2 [732-746]; XP_039298386.1 [743-757]		6.57463e+06
	[K].VANMLNNYEVSVK.[Y]		XP_039298389.1 [1575-1587]; XP_022204670.2 [1575-1587]; XP_022204660.2 [1573-1585]	4.05253e+06	4.75718e+07	1.32913e+07
	[K].VANMLNNYEVSVK.[Y]	1xOxidation [M4]	XP_039298389.1 [1575-1587]; XP_022204670.2 [1575-1587]; XP_022204660.2 [1573-1585]		5.80896e+06	1.32916e+06
	[K].VMEDSVTGK.[C]		XP_039298389.1 [174-182]; XP_022204670.2 [174-182]; XP_022204660.2 [172-180]; XP_039298386.1 [174-182]	5.79187e+08	1.18687e+09	7.51464e+08
	[K].VMEDSVTGK.[C]	1xOxidation [M2]	XP_039298389.1 [174-182]; XP_022204670.2 [174-182]; XP_022204660.2 [172-180]; XP_039298386.1 [174-182]	1.56411e+07	2.64519e+07	1.68084e+07
	[K].VQIANNR.[M]		XP_039298389.1 [1795-1801]; XP_022204670.2 [1795-1801]; XP_022204660.2 [1793-1799]	4.03382e+08	2.19516e+09	6.04188e+08
	[R].VVQQHPEIAPLAVK.[Q]		XP_039298389.1 [196-209]; XP_022204670.2 [196-209]; XP_022204660.2 [194-207]; XP_039298386.1 [196-209]	2.15419e+07	2.22083e+08	2.15371e+07
	[R].YSASNSQSNSFYK.[Y]		XP_039298389.1 [1731-1743]; XP_022204670.2 [1731-1743]; XP_022204660.2 [1729-1741]; XP_039298386.1 [1742-1754]	3.46076e+06	53611976	2.43462e+07
	[K].YTDFTTPNK.[C]		XP_039298389.1 [1866-1874]; XP_022204670.2 [1866-1874]; XP_022204660.2 [1864-1872]; XP_039298386.1 [1877-1885]	1.44123e+08	1.11611e+09	3.33642e+08
High	XP_022207921.1	tubulin beta-1 chain [Nilaparvata lugens]	35	6	50.2	4.86	159.37	3.1929e+08	2.24453e+08
	Annotated Sequence	Modifications	Positions in Master Proteins	Abundances (Normalized): F825: Sample, DBC	Abundances (Normalized): F823: Sample, Eggs	Abundances (Normalized): F824: Sample, LosC
	[R].AILVDLEPGTMDSVR.[S]		XP_022207921.1 [63-77]; XP_039285275.1 [63-77]; XP_022189568.1 [63-77]	9.02417e+06	291833	3.57952e+06
	[R].ALTVPELTQQMFDAK.[N]		XP_022207921.1 [283-297]	4.22685e+07	7.60036e+06	1.48007e+07
	[R].EIVHIQAGQCGNQIGAK.[F]	1xCarbamidomethyl [C10]	XP_022207921.1 [3-19]	8.8529e+06	6.34607e+06	3.7904e+06
	[K].EVDEQMLNIQNK.[N]		XP_022207921.1 [325-336]		3.114e+06	6.26698e+06
	[R].FPGQLNADLR.[K]		XP_039277683.1 [248-257]; XP_022207921.1 [242-251]; XP_022189568.1 [242-251]	1.91535e+07	6.52448e+06	6.1239e+06
	[K].FWEIISDEHGIDPTGAYHGDSDLQLER.[I]		XP_022207921.1 [20-46]	3.88018e+06
	[K].LAVNMVPFPR.[L]		XP_039277683.1 [259-268]; XP_022207921.1 [253-262]; XP_039285275.1 [241-250]; XP_022189568.1 [253-262]	1.59747e+07	1.68347e+06	1.58152e+06
	[K].LAVNMVPFPR.[L]	1xOxidation [M5]	XP_039277683.1 [259-268]; XP_022207921.1 [253-262]; XP_039285275.1 [241-250]; XP_022189568.1 [253-262]	3.25097e+06	795801
	[R].IMNTYSVVPSPK.[V]		XP_022207921.1 [163-174]		644170	276796
	[R].IMNTYSVVPSPK.[V]	1xOxidation [M2]	XP_022207921.1 [163-174]	1.39605e+06	5.71477e+06	2.05511e+06
	[R].INVYYNEASGGK.[Y]		XP_022207921.1 [47-58]	5.32943e+07	4.40775e+07	8.42843e+07
	[R].ISEQFTAMFR.[R]		XP_022207921.1 [381-390]; XP_022189568.1 [381-390]		2.13723e+06
	[K].NMMAACDPR.[H]	1xCarbamidomethyl [C6]	XP_022207921.1 [298-306]; XP_039285275.1 [286-294]	1.17351e+08	27272542	7.87179e+07
	[K].NMMAACDPR.[H]	1xCarbamidomethyl [C6]; 1xOxidation [M3]	XP_022207921.1 [298-306]; XP_039285275.1 [286-294]	1.38451e+07	1.70092e+06	7.6973e+06
	[K].TAVCDIPPR.[G]	1xCarbamidomethyl [C4]	XP_022207921.1 [351-359]; XP_039285275.1 [339-347]	3.09978e+07	3.97241e+06	1.52783e+07
High	XP_039275399.1	40S ribosomal protein S3a [Nilaparvata lugens]	25	7	30.1	9.61	19.21	5.78594e+07	2.18524e+08
	Annotated Sequence	Modifications	Positions in Master Proteins	Abundances (Normalized): F825: Sample, DBC	Abundances (Normalized): F823: Sample, Eggs	Abundances (Normalized): F824: Sample, LosC
	[K].GGSSGAGGEETGAPLDR.[A]		XP_039275399.1 [240-256]	1.20182e+06	245568	6.51365e+06
	[K].LIAEEVQAK.[S]		XP_039275399.1 [89-97]	3.3244e+07	10202808	1.07542e+08
	[K].LLPDSIAK.[D]		XP_039275399.1 [191-198]	5.62919e+06	19697524	5.49376e+07
	[K].IVDPFTR.[K]		XP_039275399.1 [21-27]		6.92082e+06	9.63455e+06
	[K].MVDTITK.[S]		XP_039275399.1 [171-177]	6.17515e+06	1.93573e+06	2.81334e+06
	[K].TCYAQHTQVR.[M]	1xCarbamidomethyl [C2]	XP_039275399.1 [156-165]	3.8099e+06	4226555	8.8668e+06
	[K].TTDNYLLR.[V]		XP_039275399.1 [132-139]	7.79939e+06	6.8628e+06	2.82168e+07
High	XP_022201164.2	heat shock 70 kDa protein cognate 4 [Nilaparvata lugens]	36	15	71.4	5.64	123.01	2.22821e+08	2.06604e+08
	Annotated Sequence	Modifications	Positions in Master Proteins	Abundances (Normalized): F825: Sample, DBC	Abundances (Normalized): F823: Sample, Eggs	Abundances (Normalized): F824: Sample, LosC
	[K].DSGTISGLNVLR.[I]		XP_022201164.2 [161-172]	2.77013e+07	29020424	1.53226e+07
	[K].ELEALCNPIITK.[L]	1xCarbamidomethyl [C6]	XP_022201164.2 [599-610]	2.34275e+07	9.78481e+06	7.37308e+06
	[K].ETAEAYLGK.[TK]		XP_022201164.2 [130-138]; XP_022193143.1 [153-161]	3.99758e+06	1.78924e+06	1.55131e+07
	[R].FEDATVQSDMK.[H]		XP_022201164.2 [79-89]	384795	399876	2.51525e+06
	[R].FEELNADLFR.[S]		XP_022201164.2 [303-312]		187800	827061
	[K].FELTGIPPAPR.[G]		XP_022201164.2 [460-470]	1.42684e+07	3.53437e+06	3.8218e+06
	[R].IINEPTAAAIAYGLDK.[KNHR]		XP_022190125.2 [173-188]; XP_022201514.2 [170-185]; XP_022201164.2 [173-188]; XP_022193143.1 [196-211]; XP_039298501.1 [173-188]	1.18272e+07	3.57768e+06	1.13092e+07
	[R].IINEPTAAAIAYGLDKK.[G]		XP_022201164.2 [173-189]		489878
	[K].ISESDKTAILDK.[C]		XP_022201164.2 [563-574]	374944	7.83262e+06	7.44368e+06
	[K].ITITNDK.[G]		XP_022201164.2 [502-508]	9.46545e+07	21825120	6.30325e+07
	[K].MKETAEAYLGK.[TK]	1xOxidation [M1]	XP_022201164.2 [128-138]; XP_022193143.1 [151-161]	347911	447501	1.25897e+06
	[K].NALESYCFNMK.[S]	1xCarbamidomethyl [C7]	XP_022201164.2 [541-551]		5562529	2.3915e+06
	[K].NQVAMNPNNTIFDAK.[R]		XP_022201164.2 [58-72]	1.99358e+06	2753631	2.32568e+06
	[K].NQVAMNPNNTIFDAK.[R]	1xOxidation [M5]	XP_022201164.2 [58-72]		397562	503857
	[K].QTQTFTTYSDNQPGVLIQVYEGER.[A]		XP_022201164.2 [425-448]			756694
	[R].RFEDATVQSDMK.[H]		XP_022201164.2 [78-89]	332394	1.6296e+06	2.41815e+06
	[RK].STAGDTHLGGEDFDNR.[LM]		XP_022201164.2 [222-237]; XP_039298501.1 [223-238]		198601
	[K].STLEDEKLKDK.[I]		XP_022201164.2 [552-562]		104667	172870
	[K].TFFPEEVSSMVLTK.[M]		XP_022201164.2 [114-127]	5.25271e+06	308122	3.16148e+06
	[R].TTPSYVAFTDTER.[L]		XP_022201164.2 [38-50]; XP_039298501.1 [38-50]	1.55421e+06	1.88058e+06	1.56761e+06
	[K].TVTNAVITVPAYFNDSQR.[Q]		XP_022201164.2 [139-156]	9.01362e+06	1.10497e+06	3.70163e+06
	[KR].VEIIANDQGNR.[VTI]		XP_022201514.2 [24-34]; XP_022201164.2 [27-37]; XP_022193143.1 [49-59]; XP_039298501.1 [27-37]	2.76906e+07	32948128	6.11869e+07
High	XP_039277551.1	polyubiquitin [Nilaparvata lugens]	58	5	17.2	7.4	25.93	1.48639e+08	2.06337e+08
	Annotated Sequence	Modifications	Positions in Master Proteins	Abundances (Normalized): F825: Sample, DBC	Abundances (Normalized): F823: Sample, Eggs	Abundances (Normalized): F824: Sample, LosC
	[K].EGIPPDQQR.[L]		XP_039277551.1 [34-42]; [110-118]	9.49213e+06	1258742	8.39767e+06
	[K].IQDKEGIPPDQQR.[L]		XP_039277551.1 [30-42]; [106-118]	1.66112e+06	1.53284e+06	3.40788e+06
	[-G].MQIFVK.[TL]		XP_039277551.1 [1-6]; [77-82]	9.62487e+06	1.76273e+07	2.65016e+07
	[R].TLSDYNIQK.[E]		XP_039277551.1 [55-63]; [131-139]	1.07009e+08	6.6508e+07	1.61202e+08
	[K].TITLEVEPSDTIENVK.[A]		XP_039277551.1 [12-27]; [88-103]	2.08516e+07	3.53787e+06	6.82812e+06
High	XP_022195110.2	glycine-rich protein [Nilaparvata lugens]	28	2	12.5	4.61	5.66	5.23998e+08	2.05158e+08
	Annotated Sequence	Modifications	Positions in Master Proteins	Abundances (Normalized): F825: Sample, DBC	Abundances (Normalized): F823: Sample, Eggs	Abundances (Normalized): F824: Sample, LosC
	[R].CPYSCGR.[R]	2xCarbamidomethyl [C1; C5]	XP_022195110.2 [86-92]	5.23998e+08	2.48519e+06	1.73222e+08
	[R].DFGGDIVPYNAGDDNDDEDSSDLASD.[-]		XP_022195110.2 [95-120]			3.19362e+07
High	XP_039296075.1	60S acidic ribosomal protein P1 [Nilaparvata lugens]	7	1	11.6	4.45	10.34	8.52336e+07	2.03636e+08
	Annotated Sequence	Modifications	Positions in Master Proteins	Abundances (Normalized): F825: Sample, DBC	Abundances (Normalized): F823: Sample, Eggs	Abundances (Normalized): F824: Sample, LosC
	[K].ALEGVSVK.[D]		XP_039296075.1 [49-56]	8.52336e+07	41952708	2.03636e+08
High	XP_022203249.2	malate dehydrogenase, cytoplasmic [Nilaparvata lugens]	20	8	35.6	7.93	28.74	8.67846e+07	2.03131e+08
	Annotated Sequence	Modifications	Positions in Master Proteins	Abundances (Normalized): F825: Sample, DBC	Abundances (Normalized): F823: Sample, Eggs	Abundances (Normalized): F824: Sample, LosC
	[R].ALWQGTPPGK.[F]		XP_022203249.2 [256-265]		1.89046e+06	4.26186e+06
	[R].AQALLAQR.[L]		XP_022203249.2 [163-170]	2.25387e+07	9.71734e+06	7.07012e+07
	[K].DLLSANVK.[I]		XP_022203249.2 [100-107]	1.02623e+07	4.12158e+06	3.59934e+07
	[K].DVMFSFPCTVK.[D]	1xCarbamidomethyl [C8]	XP_022203249.2 [282-292]	1.11591e+07	762068	7.46972e+06
	[K].DVMFSFPCTVK.[D]	1xCarbamidomethyl [C8]; 1xOxidation [M3]	XP_022203249.2 [282-292]			420145
	[R].GAAVIAAR.[K]		XP_022203249.2 [231-238]	2.95518e+07	3.51471e+06	3.87821e+07
	[R].KDLLSANVK.[I]		XP_022203249.2 [99-107]		1.10803e+06	3.00035e+06
	[K].TSFSAMTHLDQNR.[A]		XP_022203249.2 [150-162]		462568	1.92307e+06
	[K].YAPSIPK.[T]		XP_022203249.2 [143-149]	1.32726e+07	4.25407e+06	4.05789e+07
High	XP_022206158.1	histone H2B [Nilaparvata lugens]	29	4	13.6	10.35	10.51	6.81043e+07	2.00952e+08
	Annotated Sequence	Modifications	Positions in Master Proteins	Abundances (Normalized): F825: Sample, DBC	Abundances (Normalized): F823: Sample, Eggs	Abundances (Normalized): F824: Sample, LosC
	[K].ESYAVYIYK.[V]		XP_022206158.1 [33-41]	89812.2	320904	4.5464e+06
	[R].IAAEASR.[L]		XP_022206158.1 [71-77]	2.24093e+06	194728	3.68245e+06
	[R].LLLPGELAK.[H]		XP_022206158.1 [98-106]		3.27353e+06	1.40898e+07
	[K].QVHPDTGISSK.[A]		XP_022206158.1 [45-55]	6.57736e+07	27800744	1.78634e+08
High	XP_039297352.1	LOW QUALITY PROTEIN: acetyl-CoA carboxylase [Nilaparvata lugens]	16	35	274.4	6.2	76.54	1.0912e+08	1.94265e+08
	Annotated Sequence	Modifications	Positions in Master Proteins	Abundances (Normalized): F825: Sample, DBC	Abundances (Normalized): F823: Sample, Eggs	Abundances (Normalized): F824: Sample, LosC
	[K].AILIDDEGESR.[Y]		XP_039297352.1 [1847-1857]			3.75961e+06
	[K].AMWALGDK.[I]		XP_039297352.1 [299-306]			2.1067e+06
	[R].DLDGIYTVLK.[W]		XP_039297352.1 [1966-1975]	7.38434e+06	318124	3.53711e+06
	[K].EASFEYLQNEGER.[V]		XP_039297352.1 [1514-1526]		80789.7	3.11733e+06
	[K].EDGLGVENLR.[N]		XP_039297352.1 [1867-1876]			4.40348e+06
	[R].EIEFMPTK.[T]		XP_039297352.1 [2000-2007]	6.16168e+06	1.33326e+06	7.9128e+06
	[K].ENDPTLLR.[S]		XP_039297352.1 [819-826]	6.89375e+06	327685	1.23019e+07
	[R].FVVMVTPEDLK.[A]		XP_039297352.1 [216-226]	2.32431e+06		2.34676e+06
	[R].GGAWAVVDPTINSR.[Y]		XP_039297352.1 [2168-2181]		271524	888737
	[K].GQEVTDFR.[F]		XP_039297352.1 [1491-1498]	7.2669e+06		1.11409e+07
	[K].KGCVASVDEGLASAQK.[I]	1xCarbamidomethyl [C3]	XP_039297352.1 [346-361]		584973	3.26276e+06
	[K].IAWEDPDDIDK.[G]		XP_039297352.1 [1814-1824]			522380
	[K].IEESVTNMVLR.[Y]		XP_039297352.1 [1567-1577]	6.28396e+06	463455	3.25992e+06
	[K].LESYGPK.[V]		XP_039297352.1 [1637-1643]	2.52205e+07		1.98423e+07
	[R].LGGIPVGVIAVETR.[T]		XP_039297352.1 [2056-2069]	1.85851e+06		2.3242e+06
	[R].IGLAEEIK.[A]		XP_039297352.1 [1802-1809]	9.62096e+06
	[K].IIEAVESGSESR.[M]		XP_039297352.1 [1340-1351]	3.40975e+06	760338	1.65639e+07
	[K].IIEEAPAVIARPEVFEDMEK.[V]		XP_039297352.1 [445-464]; [515-534]			1.2627e+06
	[R].LLLENSVK.[R]		XP_039297352.1 [2300-2307]	247658	1.66638e+06	1.30828e+07
	[K].ISAMNSVK.[A]		XP_039297352.1 [1839-1846]	1.26089e+07	3.05126e+06	3.87284e+07
	[K].ISSELYK.[K]		XP_039297352.1 [339-345]	1.1719e+06		1.55921e+06
	[R].MFGDFCAK.[N]	1xCarbamidomethyl [C6]	XP_039297352.1 [1400-1407]	3.03102e+06	684052	4.47418e+06
	[R].MTLMTPEYPEGR.[D]	1xOxidation [M1]	XP_039297352.1 [1742-1753]		347273	745253
	[R].NAGLIAGETSQAYK.[E]		XP_039297352.1 [1877-1890]			2.2297e+06
	[R].NCDNFMEDR.[I]	1xCarbamidomethyl [C2]	XP_039297352.1 [1438-1446]	584789		2.65878e+06
	[R].NFQEFQNSLER.[G]		XP_039297352.1 [718-728]		251532	861491
	[K].NNIAFIGPPEK.[A]		XP_039297352.1 [288-298]	4.14981e+06	1488612	4.90364e+06
	[K].NVQQAGQVWFPDSAYK.[T]		XP_039297352.1 [2088-2103]		136863	258937
	[K].SAVHELLK.[Q]		XP_039297352.1 [1057-1064]			763327
	[K].SDLQASDLR.[E]		XP_039297352.1 [2227-2235]			927374
	[K].SGGVNSMIASNLK.[C]		XP_039297352.1 [2357-2369]	2.38046e+06		3.53926e+06
	[K].TYDLEALPTANR.[K]		XP_039297352.1 [1466-1477]	1.44601e+06		1.62982e+06
	[K].VLIANNGIAAVK.[C]		XP_039297352.1 [184-195]	1.34793e+06	1.11114e+06	4.14702e+06
	[R].VYIAANSGAR.[I]		XP_039297352.1 [1792-1801]	5.2091e+06	23503.5	1.01587e+07
	[R].YMEMYADPESR.[G]		XP_039297352.1 [2182-2192]	517973	232152	4.09941e+06
	[R].YMEMYADPESR.[G]	1xOxidation [M2]	XP_039297352.1 [2182-2192]			944121
High	XP_022191177.1	60S ribosomal protein L9 [Nilaparvata lugens]	23	4	21.4	9.99	42.76	6.36022e+07	1.91305e+08
	Annotated Sequence	Modifications	Positions in Master Proteins	Abundances (Normalized): F825: Sample, DBC	Abundances (Normalized): F823: Sample, Eggs	Abundances (Normalized): F824: Sample, LosC
	[K].IPEGLTVTAK.[S]		XP_022191177.1 [12-21]	2.43134e+07	4.13595e+07	6.74697e+07
	[R].MAPGVTVTNSTK.[Q]	1xOxidation [M1]	XP_022191177.1 [126-137]	2.24573e+06	1.17069e+06	6.90054e+06
	[K].QIVVNQTVK.[I]		XP_022191177.1 [3-11]	2.34182e+07	25902652	6.84486e+07
	[R].SAALIQQSTTVK.[N]		XP_022191177.1 [155-166]	1.36249e+07	2.28769e+07	4.84863e+07
High	XP_022198787.1	40S ribosomal protein S19 [Nilaparvata lugens]	30	6	19.7	10.32	21.46	6.03713e+07	1.86515e+08
	Annotated Sequence	Modifications	Positions in Master Proteins	Abundances (Normalized): F825: Sample, DBC	Abundances (Normalized): F823: Sample, Eggs	Abundances (Normalized): F824: Sample, LosC
	[K].AFSAFLK.[K]		XP_022198787.1 [17-23]		1.01046e+06	1.38661e+06
	[K].ALQALEQMK.[L]		XP_022198787.1 [103-111]	4.30312e+06	5.51514e+06	1.1144e+07
	[K].LIEKDSVR.[G]		XP_022198787.1 [112-119]	411648	404694	1.27757e+06
	[R].NGVCPAHFCR.[S]	2xCarbamidomethyl [C4; C9]	XP_022198787.1 [85-94]		237327	546461
	[R].SPVGVGAITK.[M]		XP_022198787.1 [68-77]	5.35888e+07	8.19262e+07	1.68907e+08
	[K].VPEWVDIVK.[N]		XP_022198787.1 [30-38]	2.06769e+06	706409	3.25334e+06
High	XP_039296041.1	fatty acid-binding protein, muscle isoform X2 [Nilaparvata lugens]	59	2	15.1	8.07	63.44	1.16067e+08	1.8214e+08	Met-loss+Acetyl [N-Term]
	Annotated Sequence	Modifications	Positions in Master Proteins	Abundances (Normalized): F825: Sample, DBC	Abundances (Normalized): F823: Sample, Eggs	Abundances (Normalized): F824: Sample, LosC
	[K].ALGVGLLTR.[K]		XP_039296041.1 [24-32]; XP_022193596.1 [49-57]		1.73201e+06	651369
	[R].KMGNAVSPVIELTK.[N]		XP_039296041.1 [33-46]; XP_022193596.1 [58-71]		955079
	[K].LNKEFDEETPDGR.[H]		XP_039296041.1 [68-80]; XP_022193596.1 [93-105]		2.06877e+06	6.9458e+06
	[K].LSTSDKFDEYMK.[A]		XP_039296041.1 [12-23]	62646.8	6.24764e+06	1.51686e+06
	[K].LSTSDKFDEYMK.[A]	1xOxidation [M11]	XP_039296041.1 [12-23]		1.63893e+06	1.04563e+06
	[K].MGNAVSPVIELTK.[N]		XP_039296041.1 [34-46]; XP_022193596.1 [59-71]	3.83846e+07	4.52934e+07	2.6495e+07
	[K].MGNAVSPVIELTK.[N]	1xOxidation [M1]	XP_039296041.1 [34-46]; XP_022193596.1 [59-71]	5.6507e+06	5.1549e+06	3.44405e+06
	[-].MVDQFQGK.[K]	1xMet-loss+Acetyl [N-Term]	XP_039296041.1 [1-8]	3.30424e+06	7.62351e+06	1.09333e+07
	[K].NGDEYTLTSNSTFK.[N]		XP_039296041.1 [47-60]; XP_022193596.1 [72-85]	129860	3100653	2.3206e+06
	[K].SLITQEGNK.[L]		XP_039296041.1 [84-92]; XP_022193596.1 [109-117]	6.85347e+07	45496480	1.28787e+08
High	XP_022191379.1	uncharacterized protein LOC111049575 [Nilaparvata lugens]	28	6	20.5	6.34	34.7	2.67306e+07	1.81945e+08
	Annotated Sequence	Modifications	Positions in Master Proteins	Abundances (Normalized): F825: Sample, DBC	Abundances (Normalized): F823: Sample, Eggs	Abundances (Normalized): F824: Sample, LosC
	[K].ASTAANAPDSPLAGVIAK.[L]		XP_022191379.1 [85-102]	4.76379e+06	3.9988e+06	2.152e+07
	[K].EAQPDSELGK.[F]		XP_022191379.1 [147-156]	959101	747740	3.94676e+06
	[K].EINKEAQPDSELGK.[F]		XP_022191379.1 [143-156]	1.82452e+06	1.74405e+06	1.22472e+07
	[K].KTLEDTVAAAK.[N]		XP_022191379.1 [160-170]	1.14546e+07	24552522	3.7134e+07
	[R].SNIDEFIQK.[A]		XP_022191379.1 [76-84]	5.05663e+06	1.07371e+07	9.52974e+07
	[K].TLEDTVAAAK.[N]		XP_022191379.1 [161-170]	2.6719e+06		1.18002e+07
High	XP_039278060.1	ATP synthase subunit beta, mitochondrial isoform X1 [Nilaparvata lugens]	27	13	74.7	5	101.05	5.61282e+08	1.80177e+08
	Annotated Sequence	Modifications	Positions in Master Proteins	Abundances (Normalized): F825: Sample, DBC	Abundances (Normalized): F823: Sample, Eggs	Abundances (Normalized): F824: Sample, LosC
	[R].AIAELGIYPAVDPLDSTSR.[I]		XP_039278060.1 [563-581]	9.84611e+06	673335	3.06715e+06
	[R].DQEGQDVLLFIDNIFR.[F]		XP_039278060.1 [470-485]	1.83965e+06		163860
	[R].FTQAGSEVSALLGR.[I]		XP_039274873.1 [323-336]; XP_039278060.1 [486-499]	3.30292e+06	2.40016e+06	1.94203e+06
	[R].GPIPTDK.[F]		XP_039278060.1 [331-337]	8.50562e+07	5.63221e+06	3.06602e+07
	[R].GQEVNDTGYPIR.[I]		XP_039278060.1 [297-308]	1.14612e+07	9523037	2.73486e+07
	[K].IGLFGGAGVGK.[T]		XP_039274873.1 [212-222]; XP_039278060.1 [377-387]	6.3949e+06	1.99275e+06	1.79469e+06
	[R].IINVIGEPIDER.[G]		XP_039278060.1 [319-330]
	[K].ILQDYK.[S]		XP_039278060.1 [602-607]	8.81741e+06	223733	566849
	[R].IMDPNVIGAEHYNVAR.[G]		XP_039278060.1 [582-597]		645769
	[R].IPSAVGYQPTLATDMGTMQER.[I]		XP_039278060.1 [500-520]		357567	1.04451e+06
	[R].IPSAVGYQPTLATDMGTMQER.[I]	1xOxidation [M15]	XP_039278060.1 [500-520]		35542204
	[R].IPVGVETLGR.[I]		XP_039278060.1 [309-318]	1.57763e+08	7.13303e+07	6.12524e+07
	[R].LVLEVAQHLGENTVR.[T]		XP_039278060.1 [270-284]	4.25593e+06
	[K].LVPLEETIK.[G]		XP_039278060.1 [656-664]	1.38612e+08	35158176	2.60445e+07
	[R].TIAMDGTEGLVR.[G]		XP_039278060.1 [285-296]	2.75179e+07	1.31144e+07	7.55936e+06
	[R].TIAMDGTEGLVR.[G]	1xOxidation [M4]	XP_039278060.1 [285-296]	152904	1.73423e+06	3.18054e+06
	[K].VVDLLAPYAK.[G]		XP_039278060.1 [364-373]	1.06261e+08	2.73117e+07	1.55523e+07
High	XP_022193143.1	endoplasmic reticulum chaperone BiP [Nilaparvata lugens]	30	15	72.7	5.36	127.73	1.12582e+08	1.76409e+08
	Annotated Sequence	Modifications	Positions in Master Proteins	Abundances (Normalized): F825: Sample, DBC	Abundances (Normalized): F823: Sample, Eggs	Abundances (Normalized): F824: Sample, LosC
	[K].DAGTIAGLNVMR.[I]		XP_022193143.1 [184-195]	1.6106e+07	2.1528e+07	2.31952e+07
	[K].DNHLLGK.[F]		XP_022193143.1 [473-479]	157707	172378	1.37115e+06
	[K].ELEDIVQPIIAK.[L]		XP_022193143.1 [620-631]	1.61446e+07	4.42689e+06	1.57086e+07
	[K].ETAEAYLGK.[TK]		XP_022201164.2 [130-138]; XP_022193143.1 [153-161]	3.99758e+06	1.78924e+06	1.55131e+07
	[R].EWSDATVQSDIK.[F]		XP_022193143.1 [101-112]	441002		3.06448e+06
	[K].FDLTGIPPAPR.[G]		XP_022193143.1 [480-490]	8.38177e+06	2.06816e+06	3.26255e+06
	[R].IINEPTAAAIAYGLDK.[KNHR]		XP_022190125.2 [173-188]; XP_022201514.2 [170-185]; XP_022201164.2 [173-188]; XP_022193143.1 [196-211]; XP_039298501.1 [173-188]	1.18272e+07	3.57768e+06	1.13092e+07
	[R].IINEPTAAAIAYGLDKR.[E]		XP_022193143.1 [196-212]		207845	648307
	[R].LTPEDIER.[M]		XP_022193143.1 [531-538]	4.28722e+06	5450885	6.01245e+07
	[R].ITPSYVAFTYEGER.[L]		XP_022193143.1 [60-73]	783696
	[K].IVITNDQNR.[L]		XP_022193143.1 [522-530]	1.57192e+06		105321
	[K].LYQGAGGPPPPAGGAGDDDLKDEL.[-]		XP_022193143.1 [632-655]			1.11551e+06
	[K].MKETAEAYLGK.[TK]	1xOxidation [M1]	XP_022201164.2 [128-138]; XP_022193143.1 [151-161]	347911	447501	1.25897e+06
	[R].NELESYAYSLK.[N]		XP_022193143.1 [561-571]	8.46019e+06	1.11847e+07	1.20937e+07
	[K].NQLTTNPENTIFDAK.[R]		XP_022193143.1 [81-95]		2.06304e+06	3.65207e+06
	[K].NQLTTNPENTIFDAKR.[L]		XP_022193143.1 [81-96]		533633
	[KR].VEIIANDQGNR.[VTI]		XP_022201514.2 [24-34]; XP_022201164.2 [27-37]; XP_022193143.1 [49-59]; XP_039298501.1 [27-37]	2.76906e+07	32948128	6.11869e+07
	[K].VFAPEEVSAMVLGK.[M]		XP_022193143.1 [137-150]	4.59769e+07	9.66549e+06	2.8134e+07
	[K].VFAPEEVSAMVLGK.[M]	1xOxidation [M10]	XP_022193143.1 [137-150]	577476	455406	2.1925e+06
	[K].VIEDADMNKK.[D]		XP_022193143.1 [343-352]	9.69301e+06		2.17413e+07
High	XP_039286565.1	ADP,ATP carrier protein 1 [Nilaparvata lugens]	34	10	32.9	9.67	48.85	2.95877e+08	1.70642e+08	Met-loss+Acetyl [N-Term]
	Annotated Sequence	Modifications	Positions in Master Proteins	Abundances (Normalized): F825: Sample, DBC	Abundances (Normalized): F823: Sample, Eggs	Abundances (Normalized): F824: Sample, LosC
	[K].DFLAGGISAAVSK.[T]		XP_039286565.1 [12-24]	1.87005e+07	1.39195e+06	2.19205e+06
	[R].EFSGLGNCLSK.[T]	1xCarbamidomethyl [C8]	XP_039286565.1 [154-164]		1.01202e+06	903257
	[K].GAFSNVLR.[G]		XP_039286565.1 [274-281]; XP_022196757.2 [275-282]	656533	1.87658e+06	1.77726e+06
	[K].GIVDCMVR.[I]	1xCarbamidomethyl [C5]	XP_039286565.1 [54-61]	2.99113e+07	1.18529e+07	1.35454e+07
	[K].GIVDCMVR.[I]	1xCarbamidomethyl [C5]; 1xOxidation [M6]	XP_039286565.1 [54-61]	7.55374e+06	2.21084e+06	3.86671e+06
	[K].GMLPDPK.[NS]		XP_039286565.1 [201-207]; XP_022196757.2 [202-208]	2.73728e+07	9.02062e+06	2.57018e+07
	[R].GNLANVIR.[Y]		XP_039286565.1 [74-81]	2.64938e+06	1315288	6.83249e+06
	[-].MATADPYNFLK.[D]	1xMet-loss+Acetyl [N-Term]	XP_039286565.1 [1-11]	3.46202e+07	4.13409e+06	5.75902e+06
	[K].NTMDCWAK.[I]	1xCarbamidomethyl [C5]	XP_039286565.1 [254-261]	2.5886e+07	5905434	1.36972e+07
	[K].QAFLGGVDK.[K]		XP_039286565.1 [98-106]	8.02989e+07	1.49584e+07	6.28313e+07
	[K].QAFLGGVDKK.[T]		XP_039286565.1 [98-107]	686892		1.70983e+06
	[K].SDGLLGLYR.[G]		XP_039286565.1 [168-176]	2.38768e+07	2328635	3.56802e+06
	[K].TVVAPIER.[V]		XP_039286565.1 [25-32]	4.3664e+07	4.3029e+06	2.82574e+07
High	XP_022189813.1	nucleoside diphosphate kinase [Nilaparvata lugens]	23	5	19.3	8.72	18.95	7.60285e+07	1.69262e+08
	Annotated Sequence	Modifications	Positions in Master Proteins	Abundances (Normalized): F825: Sample, DBC	Abundances (Normalized): F823: Sample, Eggs	Abundances (Normalized): F824: Sample, LosC
	[K].DSSPGTIR.[G]		XP_022189813.1 [115-122]	1.62694e+07	2.19245e+06	1.64335e+07
	[R].GDLCVQVGR.[N]	1xCarbamidomethyl [C4]	XP_022189813.1 [123-131]	6.55305e+06	10789670	3.17633e+07
	[R].NIIHGSDSVESANK.[E]		XP_022189813.1 [132-145]		890312	2.56338e+06
	[R].VMLGATDPK.[D]		XP_022189813.1 [106-114]	4.77619e+07	37149560	1.07832e+08
	[R].VMLGATDPK.[D]	1xOxidation [M2]	XP_022189813.1 [106-114]	5.02798e+06	1.58054e+06	1.06066e+07
	[R].VMLGATDPKDSSPGTIR.[G]		XP_022189813.1 [106-122]	416245	236858	62558
High	XP_039285264.1	uncharacterized protein LOC111062535 [Nilaparvata lugens]	17	2	55.1	10.8	9.45	5.71314e+07	1.69256e+08
	Annotated Sequence	Modifications	Positions in Master Proteins	Abundances (Normalized): F825: Sample, DBC	Abundances (Normalized): F823: Sample, Eggs	Abundances (Normalized): F824: Sample, LosC
	[R].AGLQFPVGR.[I]		XP_039285264.1 [167-175]; XP_022193185.1 [24-32]	1.19213e+07	32972972	2.90105e+07
	[R].FQSSAVMALQEASEAYLVGLFEDTNLCAIHAK.[R]	1xCarbamidomethyl [C27]	XP_039285264.1 [85-116]; [453-484]
	[K].STELLIR.[K]		XP_039285264.1 [58-64]; [426-432]	4.52101e+07	2.76136e+07	1.40246e+08
High	XP_039276699.1	40S ribosomal protein S14a [Nilaparvata lugens]	40	5	16.3	10.42	18.34	5.17512e+07	1.6833e+08
	Annotated Sequence	Modifications	Positions in Master Proteins	Abundances (Normalized): F825: Sample, DBC	Abundances (Normalized): F823: Sample, Eggs	Abundances (Normalized): F824: Sample, LosC
	[K].ADRDEASPYAAMLAAQDVAEK.[C]		XP_039276699.1 [64-84]			1.9877e+06
	[R].IEDVTPIPSDCTR.[R]	1xCarbamidomethyl [C11]	XP_039276699.1 [129-141]	152152	393854	1.34601e+06
	[R].IEDVTPIPSDCTRR.[K]	1xCarbamidomethyl [C11]	XP_039276699.1 [129-142]		737483	498701
	[K].QQQEQPQVSLGPQVR.[E]		XP_039276699.1 [8-22]	517772	3.71913e+06	6.18969e+06
	[K].TPGPGAQSALR.[A]		XP_039276699.1 [107-117]	5.10813e+07	42888876	1.58308e+08
High	XP_039290998.1	pyruvate kinase, partial [Nilaparvata lugens]	28	12	45.4	7.28	37.53	1.12893e+08	1.65112e+08
	Annotated Sequence	Modifications	Positions in Master Proteins	Abundances (Normalized): F825: Sample, DBC	Abundances (Normalized): F823: Sample, Eggs	Abundances (Normalized): F824: Sample, LosC
	[R].AESSDVANAILDGADCVMLSGETAK.[G]	1xCarbamidomethyl [C16]	XP_039290998.1 [223-247]	1.4222e+07	348747	8.45153e+06
	[K].ANDPVVIVTGWK.[Q]		XP_039290998.1 [385-396]	7.47707e+06	279688	3.57507e+06
	[R].GDLGIEIPPEK.[V]		XP_039290998.1 [175-185]
	[K].GEYPLECVK.[T]	1xCarbamidomethyl [C7]	XP_039290998.1 [248-256]	342481	287269	5.26369e+06
	[K].ILGEEGK.[N]		XP_039290998.1 [137-143]	9.32267e+06	618831	1.2833e+07
	[R].NASAITDIR.[K]		XP_039290998.1 [127-135]	9.60904e+06	536384	1.84615e+07
	[R].NASAITDIRK.[I]		XP_039290998.1 [127-136]	2.23049e+06	1.0487e+06	6.23325e+06
	[R].NDPITLTTDK.[A]		XP_039290998.1 [17-26]	1.02564e+07	1.78197e+06	2.75133e+07
	[R].NDPITLTTDKAYAEK.[C]		XP_039290998.1 [17-31]		957609	694424
	[K].QGIGYTNTMR.[I]		XP_039290998.1 [397-406]	7.61362e+06	2373723	2.41071e+07
	[K].TLYVDYDNITK.[V]		XP_039290998.1 [36-46]	3.19126e+06	942750	7.46265e+06
	[K].TMADICK.[E]	1xCarbamidomethyl [C6]	XP_039290998.1 [257-263]	4.86278e+07	2.63137e+06	5.05169e+07
High	XP_022192397.2	transferrin [Nilaparvata lugens]	17	12	81.3	7.09	56.51	1.04059e+08	1.61796e+08
	Annotated Sequence	Modifications	Positions in Master Proteins	Abundances (Normalized): F825: Sample, DBC	Abundances (Normalized): F823: Sample, Eggs	Abundances (Normalized): F824: Sample, LosC
	[K].AGVMESENPMK.[C]		XP_022192397.2 [580-590]		577480	3.93736e+06
	[K].CDYPDVNSGYEGALHCLTK.[G]	2xCarbamidomethyl [C1; C16]	XP_022192397.2 [269-287]			1.10895e+06
	[K].DLEISNLEQLR.[G]		XP_022192397.2 [173-183]	4.77826e+06
	[K].GDGQIAWTK.[T]		XP_022192397.2 [288-296]	1.76732e+07	1.51103e+06	2.14616e+07
	[R].LCVPDTAYK.[G]	1xCarbamidomethyl [C2]	XP_022192397.2 [81-89]	2.16758e+07	1.63385e+07	5.19495e+07
	[R].MCVVGDAEK.[A]	1xCarbamidomethyl [C2]	XP_022192397.2 [433-441]	2.46433e+07	1.64775e+06	3.14159e+07
	[R].MCVVGDAEK.[A]	1xCarbamidomethyl [C2]; 1xOxidation [M1]	XP_022192397.2 [433-441]	1.92447e+06	119361	1.64289e+06
	[R].NSLADLPNFHK.[C]		XP_022192397.2 [628-638]		405884	434246
	[K].TLAVNNK.[G]		XP_022192397.2 [396-402]	1.96113e+06	505966	3.0079e+06
	[K].TTVDDCLK.[A]	1xCarbamidomethyl [C6]	XP_022192397.2 [466-473]	1.91716e+07		2.26007e+07
	[K].WSPDEETNQR.[L]		XP_022192397.2 [242-251]	3.80208e+06	376707	6.49253e+06
	[K].YSNLCALCESPAK.[C]	2xCarbamidomethyl [C5; C8]	XP_022192397.2 [256-268]	7.91286e+06		1.31504e+07
	[K].YYDVIER.[D]		XP_022192397.2 [416-422]	516450	1.23139e+06	4.59394e+06
High	XP_022185942.1	40S ribosomal protein S2 [Nilaparvata lugens]	21	6	29.8	10.23	36.15	4.70718e+07	1.5955e+08
	Annotated Sequence	Modifications	Positions in Master Proteins	Abundances (Normalized): F825: Sample, DBC	Abundances (Normalized): F823: Sample, Eggs	Abundances (Normalized): F824: Sample, LosC
	[K].ATYAAIAK.[T]		XP_022185942.1 [230-237]	1.68836e+07	3.55493e+06	4.61653e+07
	[K].CGSVQVR.[L]	1xCarbamidomethyl [C1]	XP_022185942.1 [179-185]	1.13209e+07	527953	2.31954e+07
	[R].GSTGTLGNFAK.[A]		XP_022185942.1 [219-229]	8.07825e+06	6396888	4.78612e+07
	[R].GTGIVGAPVPK.[K]		XP_022185942.1 [192-202]		7509733	1.35625e+07
	[K].LLQMAGIEDCYTSAR.[G]	1xCarbamidomethyl [C10]	XP_022185942.1 [204-218]		216467	404173
	[K].LSVVPVR.[R]		XP_022185942.1 [151-157]	1.0789e+07	1.88721e+07	2.83617e+07
High	XP_022204668.1	superoxide dismutase [Cu-Zn] [Nilaparvata lugens]	56	7	15.6	6.6	27.23	8.3825e+07	1.553e+08
	Annotated Sequence	Modifications	Positions in Master Proteins	Abundances (Normalized): F825: Sample, DBC	Abundances (Normalized): F823: Sample, Eggs	Abundances (Normalized): F824: Sample, LosC
	[K].AVCVLNGETVK.[G]	1xCarbamidomethyl [C3]	XP_022204668.1 [5-15]	735277	9633424	1.15782e+07
	[K].EHGSPSDSVR.[H]		XP_022204668.1 [70-79]	317141	165357	360574
	[K].GAVFFEQDAPESAVK.[V]		XP_022204668.1 [16-30]		609558	458469
	[R].HAGDLGNITAADNGVAK.[V]		XP_022204668.1 [80-96]		3302823	2.57272e+06
	[R].TLVVHADPDDLGK.[G]		XP_022204668.1 [116-128]	4.12939e+06	1.32551e+06	2.65353e+06
	[R].VACGVVGITK.[A]	1xCarbamidomethyl [C3]	XP_022204668.1 [144-153]	2.32228e+07	57726018	5.3841e+07
	[K].VSGEISGLGK.[G]		XP_022204668.1 [31-40]	5.54205e+07	39422452	8.38357e+07
High	XP_022191638.2	elongation factor 1-gamma [Nilaparvata lugens]	10	5	47	6.42	10.82	6.17556e+07	1.49265e+08
	Annotated Sequence	Modifications	Positions in Master Proteins	Abundances (Normalized): F825: Sample, DBC	Abundances (Normalized): F823: Sample, Eggs	Abundances (Normalized): F824: Sample, LosC
	[K].AALEVLNK.[Y]		XP_022191638.2 [134-141]	6.67484e+06	3.56572e+06	3.49378e+07
	[K].AVIGDFK.[M]		XP_022191638.2 [199-205]	8.77399e+06	17045854	3.58778e+07
	[K].IDYESYAWTK.[L]		XP_022191638.2 [368-377]		1.09112e+06	1.15953e+06
	[K].VPAFESSK.[G]		XP_022191638.2 [55-62]	3.788e+07	19997908	6.41707e+07
	[K].YNEELTK.[V]		XP_022191638.2 [304-310]	8.42677e+06	1.96741e+06	1.31189e+07
High	XP_039299178.1	arginine kinase isoform X4 [Nilaparvata lugens]	39	14	40	6.02	107.1	3.86627e+08	1.42293e+08	Met-loss+Acetyl [N-Term]
	Annotated Sequence	Modifications	Positions in Master Proteins	Abundances (Normalized): F825: Sample, DBC	Abundances (Normalized): F823: Sample, Eggs	Abundances (Normalized): F824: Sample, LosC
	[K].AKLEEVAGK.[F]		XP_039299178.1 [295-303]	1.12508e+07	1.54891e+06	4.48701e+06
	[K].EMNDGIAELIK.[I]		XP_039299178.1 [341-351]	9.51988e+07	1.44321e+07	8.89244e+06
	[R].FLQAANACR.[F]	1xCarbamidomethyl [C8]	XP_039299178.1 [194-202]	5.62049e+07	4.94727e+07	3.05453e+07
	[K].GDFYPLTGMTK.[E]		XP_039299178.1 [165-175]	7.99718e+07	1.73089e+07	7.09515e+06
	[K].GDFYPLTGMTK.[E]	1xOxidation [M9]	XP_039299178.1 [165-175]	4.4752e+06	1195814	353126
	[R].GEHTEAEGGVYDISNK.[R]		XP_039299178.1 [313-328]	1.93833e+06	2.88502e+06	7.36883e+06
	[K].LEEVAGK.[F]		XP_039299178.1 [297-303]	6.7736e+06	514177	2.57001e+06
	[K].LETGFKK.[L]		XP_039299178.1 [10-16]	1.98112e+06	937863	1.8284e+06
	[R].IISMQMGGDLGQVYR.[R]	1xOxidation [M4]	XP_039299178.1 [230-244]		311922	179086
	[R].LVSAVNDIEK.[R]		XP_039299178.1 [246-255]	918755	6.17941e+06	1.74103e+07
	[R].LVSAVNDIEKR.[I]		XP_039299178.1 [246-256]		3.17961e+06	4.27411e+06
	[R].MGLTEYQAVK.[E]		XP_039299178.1 [331-340]	3.26667e+07	42463548	3.27789e+07
	[R].MGLTEYQAVK.[E]	1xOxidation [M1]	XP_039299178.1 [331-340]	5.71928e+06		4.23039e+06
	[-].MVDAAVLEK.[L]	1xMet-loss+Acetyl [N-Term]	XP_039299178.1 [1-9]	1.83018e+07	1.86138e+06	9.46558e+06
	[R].SMQGYPFNPCLTEAQYK.[E]	1xCarbamidomethyl [C10]	XP_039299178.1 [130-146]	3.37721e+07	7.79132e+06	2.21676e+06
	[R].SMQGYPFNPCLTEAQYK.[E]	1xCarbamidomethyl [C10]; 1xOxidation [M2]	XP_039299178.1 [130-146]	3.45519e+06	872796	127153
	[K].VSSTLSGLSGELK.[G]		XP_039299178.1 [152-164]	3.39989e+07	9.36088e+06	8.4709e+06
High	XP_039296463.1	enolase isoform X1 [Nilaparvata lugens]	24	9	49.8	7.5	44.8	1.05341e+08	1.358e+08
	Annotated Sequence	Modifications	Positions in Master Proteins	Abundances (Normalized): F825: Sample, DBC	Abundances (Normalized): F823: Sample, Eggs	Abundances (Normalized): F824: Sample, LosC
	[R].AAVPSGASTGIYEALELR.[D]		XP_039296463.1 [55-72]	9.52642e+06	2.65204e+06	5.76048e+06
	[K].AVGHINNSIAPELIK.[Q]		XP_039296463.1 [87-101]		2737167	4.65073e+06
	[K].EFPIVSIEDPFDQDHWEAWSK.[I]		XP_039296463.1 [309-329]	1.24753e+06		463483
	[K].FDVTQQK.[E]		XP_039296463.1 [104-110]	2.56072e+07	4550189	2.64363e+07
	[K].HIADLACNK.[E]	1xCarbamidomethyl [C7]	XP_039296463.1 [155-163]		1.40108e+06	8.4533e+06
	[R].IEEELGSAAK.[Y]		XP_039296463.1 [436-445]	3.21179e+07	3.64253e+06	6.1712e+07
	[R].IQTAVEK.[K]		XP_039296463.1 [351-357]	1.89179e+07	1.44856e+06	1.69561e+07
	[K].ITAATNIQIVGDDLTVTNPK.[R]		XP_039296463.1 [330-349]	1.79241e+07	801769	1.13676e+07
	[K].QKFDVTQQK.[E]		XP_039296463.1 [102-110]
High	XP_022190172.1	60S ribosomal protein L7a [Nilaparvata lugens]	31	8	30.4	10.43	27.74	5.97526e+07	1.34001e+08
	Annotated Sequence	Modifications	Positions in Master Proteins	Abundances (Normalized): F825: Sample, DBC	Abundances (Normalized): F823: Sample, Eggs	Abundances (Normalized): F824: Sample, LosC
	[K].MGVPYCIIK.[G]	1xCarbamidomethyl [C6]	XP_022190172.1 [179-187]		3920674	1.32609e+06
	[K].MGVPYCIIK.[G]	1xCarbamidomethyl [C6]; 1xOxidation [M1]	XP_022190172.1 [179-187]		1.16952e+06	1.00504e+06
	[R].NFGIGQDIQPK.[R]		XP_022190172.1 [40-50]	1.08839e+07	2.10843e+07	2.38258e+07
	[R].QGVNTVVK.[L]		XP_022190172.1 [140-147]	4.36348e+07	10128259	6.80357e+07
	[K].QTATQLFK.[I]		XP_022190172.1 [92-99]	4.26653e+06	6.09754e+06	2.09587e+07
	[K].TCTSLALTQVDTGDR.[A]	1xCarbamidomethyl [C2]	XP_022190172.1 [200-214]		1.19972e+06	4.71399e+06
	[K].VAAAPLVVK.[K]		XP_022190172.1 [14-22]	967448	2.05499e+06	4.13116e+06
	[K].VPPPINQFQQSLDK.[Q]		XP_022190172.1 [78-91]		650856	288682
	[K].VVNPLFEK.[R]		XP_022190172.1 [29-36]		5.91578e+06	9.71551e+06
High	XP_039279176.1	6-phosphogluconate dehydrogenase, decarboxylating [Nilaparvata lugens]	21	9	52.8	7.87	32.58	5.45114e+07	1.25771e+08
	Annotated Sequence	Modifications	Positions in Master Proteins	Abundances (Normalized): F825: Sample, DBC	Abundances (Normalized): F823: Sample, Eggs	Abundances (Normalized): F824: Sample, LosC
	[K].AGSAVDDFIQK.[L]		XP_039279176.1 [78-88]	7.06261e+06	6.87524e+06	2.35446e+07
	[K].ASAVLQGPSTTLYK.[G]		XP_039279176.1 [300-313]	6.82147e+06	3.27462e+06	8.50324e+06
	[K].GDIIIDGGNSEYQDTSR.[R]		XP_039279176.1 [96-112]	153288		904837
	[K].GTNVIGAK.[S]		XP_039279176.1 [50-57]	2.83558e+07	5.00294e+06	2.64841e+07
	[R].LPANLLQAQR.[D]		XP_039279176.1 [438-447]		1.14182e+06	1.6725e+06
	[K].SALNMTPDEMSK.[V]		XP_039279176.1 [207-218]			1.86467e+07
	[K].SLEDMVSK.[L]		XP_039279176.1 [58-65]	1.21183e+07	2.64664e+06	3.90915e+07
	[R].SVFLGNIK.[T]		XP_039279176.1 [370-377]		1.5196e+06	4.49407e+06
	[R].TTDKVDAFLQNEAK.[G]		XP_039279176.1 [36-49]		767998	2.42975e+06
High	XP_039282560.1	uncharacterized protein LOC111044691 [Nilaparvata lugens]	44	5	14.8	10.58	51.82	6.99946e+07	1.25397e+08
	Annotated Sequence	Modifications	Positions in Master Proteins	Abundances (Normalized): F825: Sample, DBC	Abundances (Normalized): F823: Sample, Eggs	Abundances (Normalized): F824: Sample, LosC
	[K].ECADLWPR.[I]	1xCarbamidomethyl [C2]	XP_039282560.1 [124-131]	3.75503e+06	2.07672e+06	7.56217e+06
	[K].GSAITGPVAK.[E]		XP_039282560.1 [114-123]	4.33718e+07	34970092	9.51207e+07
	[R].LPAAGSGDMIVATVK.[K]		XP_039282560.1 [52-66]	1.89211e+07	7066492	1.5564e+07
	[R].ISLGLPVGAVINCADNTGAK.[N]	1xCarbamidomethyl [C13]	XP_039282560.1 [16-35]	3.94656e+06	3.39152e+06	5.99594e+06
	[K].VMPAVVIR.[Q]		XP_039282560.1 [76-83]		1.04431e+06	1.15444e+06
High	XP_039297897.1	leukocyte elastase inhibitor isoform X5 [Nilaparvata lugens]	27	11	49	6.96	88.56	2.44979e+08	1.25233e+08
	Annotated Sequence	Modifications	Positions in Master Proteins	Abundances (Normalized): F825: Sample, DBC	Abundances (Normalized): F823: Sample, Eggs	Abundances (Normalized): F824: Sample, LosC
	[K].AFVSVDEK.[G]		XP_039297897.1 [371-378]	3.08336e+07	1.8505e+06	1.69104e+07
	[K].AITNQNFDLTK.[K]		XP_039297897.1 [296-306]	3.84038e+07	426768	2.4258e+07
	[K].ANFSNINSENNIK.[V]		XP_039297897.1 [351-363]	136676	5533583	7.63777e+06
	[K].ELGVEEMFSDK.[A]		XP_039297897.1 [340-350]	1.34671e+07	2.03381e+06	1.2135e+06
	[K].FLEMPYK.[G]		XP_039297897.1 [267-273]	8.21408e+06	1160991	992393
	[K].FYLDETR.[T]		XP_039297897.1 [236-242]	1.40449e+07	2.52891e+06	1.14563e+07
	[K].IENIQNSSPVSVMVSIPK.[F]		XP_039297897.1 [308-325]	3.87694e+06		1.04191e+06
	[K].MTATNMILFSGK.[Y]		XP_039297897.1 [419-430]	8.01568e+06	639174	322440
	[K].MTATNMILFSGK.[Y]	1xOxidation [M1]	XP_039297897.1 [419-430]	2.57358e+06
	[K].TGLPDLEK.[A]		XP_039297897.1 [288-295]	9.36326e+07	6009398	5.19397e+07
	[R].TVDVDMMNIK.[K]		XP_039297897.1 [243-252]	2.37156e+07	1.82731e+06	5.99755e+06
	[K].VKPEYLETTQK.[Y]		XP_039297897.1 [151-161]	8.06465e+06	1.94429e+06	3.46276e+06
High	XP_022202749.1	heat shock protein 83 [Nilaparvata lugens]	22	15	83.8	5.06	47.59	6.09651e+07	1.24228e+08
	Annotated Sequence	Modifications	Positions in Master Proteins	Abundances (Normalized): F825: Sample, DBC	Abundances (Normalized): F823: Sample, Eggs	Abundances (Normalized): F824: Sample, LosC
	[K].ADLVNNLGTIAK.[S]		XP_022202749.1 [96-107]	2.47237e+07	3.49304e+07	1.7587e+07
	[R].APFDLFENK.[K]		XP_022202749.1 [344-352]		318598
	[R].DTSTMGYMAAK.[K]		XP_022202749.1 [618-628]	1.16416e+07	15360381	2.31909e+07
	[R].DTSTMGYMAAK.[K]	1xOxidation [M8]	XP_022202749.1 [618-628]	1.2055e+06	1024937	2.55095e+06
	[R].ELISNSSDALDK.[I]		XP_022202749.1 [42-53]	383225	10327344	1.69011e+07
	[R].ELISNSSDALDKIR.[Y]		XP_022202749.1 [42-55]		372477
	[K].FYEQFSK.[N]		XP_022202749.1 [434-440]	7.85893e+06	27359026	2.12679e+07
	[K].GVVDSEDLPLNISR.[E]		XP_022202749.1 [384-397]	1.23181e+06	1.53243e+06	408055
	[K].LGIHEDSQNR.[K]		XP_022202749.1 [444-453]	1.4232e+06	1.78532e+06	6.10063e+06
	[R].LVESPCCIVTSQYGWTANMER.[I]	2xCarbamidomethyl [C6; C7]	XP_022202749.1 [589-609]	2.36497e+06	239619	1.03504e+06
	[R].NSDDIGQEEYGEFYK.[S]		XP_022202749.1 [297-311]		148318	307201
	[K].SLTNDWEDHLAVK.[H]		XP_022202749.1 [312-324]		697857	2.59223e+06
	[R].YEGLTDASK.[L]		XP_022202749.1 [56-64]	3.7734e+06	285688	2.91334e+07
	[R].YEGLTDASKLESGK.[D]		XP_022202749.1 [56-69]		831788	295920
	[R].YHTSASGDDNCSLK.[D]	1xCarbamidomethyl [C11]	XP_022202749.1 [462-475]	2.97548e+06	2466962	2.85782e+06
	[K].YTEDEELNK.[T]		XP_022202749.1 [281-289]	3.38328e+06	291168
High	XP_022199375.2	annexin B9 isoform X2 [Nilaparvata lugens]	34	2	35.4	4.7	53.77	1.08483e+08	1.20848e+08	Met-loss+Acetyl [N-Term]
	Annotated Sequence	Modifications	Positions in Master Proteins	Abundances (Normalized): F825: Sample, DBC	Abundances (Normalized): F823: Sample, Eggs	Abundances (Normalized): F824: Sample, LosC
	[K].CSITVFPADPFDPKEDADILR.[A]	1xCarbamidomethyl [C1]	XP_022199375.2 [9-29]; XP_022199374.1 [9-29]; XP_022199376.1 [9-29]
	[K].EIHDAISGVGTDEEALVEILCTLSNYGIK.[T]	1xCarbamidomethyl [C21]	XP_022199375.2 [99-127]; XP_022199374.1 [99-127]; XP_022199376.1 [99-127]
	[R].LEAAMSGAGTDDK.[T]		XP_022199375.2 [258-270]; XP_022199374.1 [258-270]; XP_022199376.1 [258-270]	1.10067e+07		1.61137e+07
	[R].LEAAMSGAGTDDKTLIR.[I]		XP_022199375.2 [258-274]; XP_022199374.1 [258-274]; XP_022199376.1 [258-274]	9.86991e+06	1.83447e+06	1.7299e+06
	[R].LEAAMSGAGTDDKTLIR.[I]	1xOxidation [M5]	XP_022199375.2 [258-274]; XP_022199374.1 [258-274]; XP_022199376.1 [258-274]		249414	377658
	[R].LEIAETFK.[T]		XP_022199375.2 [55-62]; XP_022199374.1 [55-62]; XP_022199376.1 [55-62]	1.59575e+07	5.03744e+06	2.88369e+07
	[R].IFQEYEK.[Q]		XP_022199375.2 [212-218]; XP_022199374.1 [212-218]; XP_022199376.1 [212-218]	1.40867e+07	3.40174e+06	2.21535e+07
	[R].ISNDCTAEVK.[K]	1xCarbamidomethyl [C5]	XP_022199375.2 [303-312]	1.2559e+07		9.00234e+06
	[R].ISNDCTAEVKK.[L]	1xCarbamidomethyl [C5]	XP_022199375.2 [303-313]	2.12543e+07	1.26042e+06	9.58934e+06
	[-].MANFYPTK.[C]	1xMet-loss+Acetyl [N-Term]	XP_022199375.2 [1-8]; XP_022199374.1 [1-8]; XP_022199376.1 [1-8]	7.18755e+06	1.72554e+06	8.51646e+06
	[R].SEIDLGDIK.[QS]		XP_022199375.2 [280-288]; XP_022199374.1 [280-288]; XP_022199376.1 [280-288]; XP_039282463.1 [280-288]; XP_039282462.1 [280-288]; XP_039282466.1 [280-288]	1.65614e+07	5.36847e+06	2.45282e+07
High	XP_022188964.2	60S ribosomal protein L22 [Nilaparvata lugens]	19	5	33.2	10.24	36.44	7.77717e+07	1.20268e+08
	Annotated Sequence	Modifications	Positions in Master Proteins	Abundances (Normalized): F825: Sample, DBC	Abundances (Normalized): F823: Sample, Eggs	Abundances (Normalized): F824: Sample, LosC
	[K].AAAPAAAAAAK.[R]		XP_022188964.2 [141-151]	5.85974e+07	17908000	7.48755e+07
	[K].KPAVGAAAPATAPAAK.[K]		XP_022188964.2 [165-180]		3420221	4.70076e+06
	[K].RPATAAAAAAPAK.[K]		XP_022188964.2 [152-164]	2.57916e+06	5480066	9.53472e+06
	[K].TNNFGNSVSLER.[N]		XP_022188964.2 [256-267]	1.38787e+06	7072621	1.81398e+07
	[K].VTLTADIPFSK.[R]		XP_022188964.2 [272-282]	1.52072e+07	1.28539e+07	1.30178e+07
High	XP_022195117.1	uncharacterized protein LOC111052677 [Nilaparvata lugens]	24	2	13.5	8.02	14.94	2.03836e+07	1.18054e+08
	Annotated Sequence	Modifications	Positions in Master Proteins	Abundances (Normalized): F825: Sample, DBC	Abundances (Normalized): F823: Sample, Eggs	Abundances (Normalized): F824: Sample, LosC
	[R].QESQSNIGTFSAPTEHGISMK.[N]		XP_022195117.1 [68-88]		525645	7.86181e+06
	[K].VSIIGDR.[N]		XP_022195117.1 [96-102]	2.03836e+07	2.74596e+06	1.10192e+08
High	XP_022184216.1	filamin-A isoform X1 [Nilaparvata lugens]	13	29	260.6	6.21	58.83	7.95407e+07	1.15484e+08
	Annotated Sequence	Modifications	Positions in Master Proteins	Abundances (Normalized): F825: Sample, DBC	Abundances (Normalized): F823: Sample, Eggs	Abundances (Normalized): F824: Sample, LosC
	[K].ANFVPDDCGR.[Y]	1xCarbamidomethyl [C8]	XP_022184216.1 [1412-1421]	1.36303e+06	126757	2.27011e+06
	[K].ANITYGGK.[E]		XP_022184216.1 [1329-1336]	1.25897e+07	671312	8.19616e+06
	[R].ANVPVTFK.[V]		XP_022184216.1 [1271-1278]	4.77073e+06	2.7772e+06	1.18866e+07
	[K].CLAFGPGLER.[A]	1xCarbamidomethyl [C1]	XP_022184216.1 [1164-1173]	1.50118e+06		472147
	[K].EVAQSPLLIQAHATGNAEK.[C]		XP_022184216.1 [1432-1450]	1.92003e+06		3.08275e+06
	[K].GAGAGGLSLAVEGPSK.[A]		XP_022184216.1 [1665-1680]	3.45201e+06	1.08923e+06	3.79715e+06
	[K].GAGTGGLGLAIEGPSEAK.[M]		XP_022184216.1 [1188-1205]		675659	427723
	[K].GNPTEFTVDTK.[K]		XP_022184216.1 [697-707]	605203		4.83139e+06
	[K].GPCEEVVVK.[H]	1xCarbamidomethyl [C3]	XP_022184216.1 [2371-2379]	4.86248e+06		9.26498e+06
	[R].GPLPTQPEIK.[N]		XP_022184216.1 [1298-1307]			1.6507e+06
	[K].LEVAQFPTTGVK.[V]		XP_022184216.1 [2110-2121]		1.04339e+06	1.77505e+06
	[K].INPQVEPEK.[V]		XP_022184216.1 [1347-1355]	764458		1.13252e+06
	[R].IQQNTFTR.[W]		XP_022184216.1 [46-53]	4.91526e+06	3.24433e+06	5.47895e+06
	[K].IQYTPFEEGR.[H]		XP_022184216.1 [1125-1134]	1.2437e+06	250408	1.54464e+06
	[R].NNYQVNYVVR.[E]		XP_022184216.1 [2384-2393]		227227	777687
	[R].QLEPVEIR.[Y]		XP_022184216.1 [334-341]	111417	579155	3.07072e+06
	[K].SGVAPLGVNIR.[T]		XP_022184216.1 [1284-1294]		2.40745e+06	2.12179e+06
	[K].SNTPTHFNVDCR.[D]	1xCarbamidomethyl [C11]	XP_022184216.1 [792-803]
	[K].SPFEVVVGPYK.[E]		XP_022184216.1 [574-584]	2.61187e+06
	[K].SPYNVLVESQAGDPSK.[V]		XP_022184216.1 [376-391]	1.28749e+06	246491	1.50211e+06
	[R].TDRGPLPTQPEIK.[N]		XP_022184216.1 [1295-1307]		619196	1.26647e+06
	[K].VCGALTEGK.[T]	1xCarbamidomethyl [C2]	XP_022184216.1 [1826-1834]	2.35521e+07	1.27351e+06	1.94307e+07
	[K].VDVIVENPNR.[Q]		XP_022184216.1 [324-333]			612009
	[K].VETPAQFLIR.[K]		XP_022184216.1 [2122-2131]	986018	364945	2.48312e+06
	[R].VIVSQPLNPSR.[V]		XP_022184216.1 [768-778]		2354813	4.9141e+06
	[R].VPVSPHVDVSK.[I]		XP_022184216.1 [864-874]	5.19007e+06	2.92578e+06	7.98652e+06
	[R].VQIFGPGVEK.[G]		XP_022184216.1 [779-788]		1.01442e+06	2.5443e+06
	[K].VSMDCTEVEEGYK.[V]	1xCarbamidomethyl [C5]	XP_022184216.1 [2245-2257]	179819		2.27598e+06
	[K].VTCTGDNLAER.[G]	1xCarbamidomethyl [C3]	XP_022184216.1 [2286-2296]	7.63411e+06		1.06875e+07
High	XP_022196333.1	cofilin/actin-depolymerizing factor homolog [Nilaparvata lugens]	34	5	16.9	6.77	19.97	1.36238e+08	1.13935e+08
	Annotated Sequence	Modifications	Positions in Master Proteins	Abundances (Normalized): F825: Sample, DBC	Abundances (Normalized): F823: Sample, Eggs	Abundances (Normalized): F824: Sample, LosC
	[K].MLYSSSFDALK.[K]		XP_022196333.1 [105-115]	3.02479e+06	1.9892e+06	560861
	[K].MLYSSSFDALK.[K]	1xOxidation [M1]	XP_022196333.1 [105-115]		702735	1.13101e+06
	[K].MLYSSSFDALKK.[S]		XP_022196333.1 [105-116]
	[R].NAAYDAFLEDLQK.[A]		XP_022196333.1 [46-58]	4.7628e+06	405403	3.00955e+06
	[K].SLVGVQK.[Y]		XP_022196333.1 [117-123]	1.19456e+08	45747312	1.02454e+08
	[K].YIQATDLSEASQEAVEEK.[L]		XP_022196333.1 [124-141]	8.99465e+06	3.57509e+06	6.77943e+06
High	XP_039298807.1	uncharacterized protein LOC111043778 [Nilaparvata lugens]	25	43	216.4	7.42	211.63	3.84734e+07	1.12258e+08
	Annotated Sequence	Modifications	Positions in Master Proteins	Abundances (Normalized): F825: Sample, DBC	Abundances (Normalized): F823: Sample, Eggs	Abundances (Normalized): F824: Sample, LosC
	[R].AFNMVNSDMIDECQKPK.[S]	1xCarbamidomethyl [C13]	XP_039298807.1 [1600-1616]		1.20408e+07
	[R].AFNMVNSDMIDECQKPK.[S]	1xCarbamidomethyl [C13]; 1xOxidation [M4]	XP_039298807.1 [1600-1616]		2115379
	[K].AFNSMMASTIR.[E]		XP_039298807.1 [950-960]		15224787
	[K].AFNSMMASTIR.[E]	1xOxidation [M]	XP_039298807.1 [950-960]		8481847	753273
	[K].AFNSMMASTIR.[E]	2xOxidation [M5; M6]	XP_039298807.1 [950-960]	1.61647e+06	677250	3.27608e+06
	[K].AIATDIMAGFVSSEGALTEK.[I]		XP_039298807.1 [626-645]	4.9642e+06	5171400	2.99248e+06
	[K].AQDSSLSSYK.[R]		XP_039298807.1 [828-837]		1.81897e+07	7.75595e+06
	[K].CDDVLNR.[A]	1xCarbamidomethyl [C1]	XP_039298807.1 [183-189]		1.94929e+06	1.18957e+06
	[K].CEVQYEVFR.[S]	1xCarbamidomethyl [C1]	XP_039298807.1 [111-119]		4.503e+06	729054
	[R].DDLSSFK.[I]		XP_039298807.1 [800-806]	307849	694858	1.33344e+06
	[R].DIISNEESAQILR.[L]		XP_039298807.1 [703-715]		2.7129e+07	2.59447e+06
	[R].DSQQFGASYK.[I]		XP_039298807.1 [1900-1909]	4.01656e+06	37652744	9.71808e+06
	[R].DVVSSSGSKPSLK.[I]		XP_039298807.1 [682-694]	2.79105e+06	622488	9.01729e+06
	[R].EFIENEQDDVQNK.[R]		XP_039298807.1 [549-561]		325290	97078.5
	[R].FGAQSELQVSSNAFEK.[S]		XP_039298807.1 [1192-1207]		1.00998e+07	297314
	[K].KAQDSSLSSYK.[R]		XP_039298807.1 [827-837]	33707.4	1.01106e+06
	[R].LCGLCGDFNLEEFGEFTTPK.[G]	2xCarbamidomethyl [C2; C5]	XP_039298807.1 [1875-1894]
	[K].LDMSSTMVSTTTELGLPVR.[L]		XP_039298807.1 [1102-1120]		6449067	1.5813e+06
	[R].IKMESAEVLLK.[K]	1xOxidation [M3]	XP_039298807.1 [1701-1711]		1.13878e+06
	[K].IINEWINR.[D]		XP_039298807.1 [695-702]		12693050	1.09005e+06
	[K].IIVTAMGNTGSPSAISK.[L]		XP_039298807.1 [807-823]		6.08409e+06	755081
	[K].IIVTAMGNTGSPSAISK.[L]	1xOxidation [M6]	XP_039298807.1 [807-823]		1.74534e+06	118785
	[K].LMFSDK.[E]		XP_039298807.1 [721-726]	345306	1.54441e+06	2.24837e+06
	[R].LSSVFALR.[Y]		XP_039298807.1 [839-846]		3.07269e+06
	[K].LVAPQLMR.[L]		XP_039298807.1 [855-862]		4.26443e+07	1.06507e+06
	[R].LYANFSNPAPVR.[I]		XP_039298807.1 [863-874]		920212	287582
	[R].MLSFEEIK.[S]		XP_039298807.1 [655-662]		13457895	1.83674e+06
	[K].MMTELLLGK.[L]		XP_039298807.1 [1086-1094]		3.09698e+07	2.23331e+06
	[K].MMTELLLGK.[L]	1xOxidation [M]	XP_039298807.1 [1086-1094]		8.68003e+06	585551
	[R].NEYQAYADISK.[A]		XP_039298807.1 [920-930]	286998	44115720	7.15142e+06
	[R].NGEGWPQSSNDNMK.[S]		XP_039298807.1 [123-136]		2.25961e+06	700889
	[R].QLSIQGDMAYR.[A]		XP_039298807.1 [1589-1599]		30473646	1.71487e+06
	[K].SAAAISDEAGTQLIR.[I]		XP_039298807.1 [1822-1836]	3.32555e+06	56039788	5.8332e+06
	[K].STVCGSNDDLFEIVR.[T]	1xCarbamidomethyl [C4]	XP_039298807.1 [137-151]		1935779	636527
	[R].TDECVDAVLEEQVK.[A]	1xCarbamidomethyl [C4]	XP_039298807.1 [612-625]		511118	265502
	[R].TENEMMSVAR.[A]		XP_039298807.1 [1262-1271]	621150	3694402	2.4855e+06
	[K].TFDLTPEINVR.[Y]		XP_039298807.1 [1249-1259]	3.06089e+06	2.2458e+07	2.99158e+06
	[R].THNYSNCEYTAETR.[F]	1xCarbamidomethyl [C7]	XP_039298807.1 [152-165]		189367	92345.2
	[K].TITAGAAILTGNEQYELVDDR.[S]		XP_039298807.1 [1656-1676]
	[R].VACFDQTSTR.[S]	1xCarbamidomethyl [C3]	XP_039298807.1 [761-770]	8.89873e+06	4.7282e+07	2.26832e+07
	[R].VKVDYNLTK.[C]		XP_039298807.1 [1753-1761]		1111911
	[K].VINIIDGSIR.[I]		XP_039298807.1 [1800-1809]	3.70845e+06	28083771	1.1578e+06
	[R].VPSITQFNVSAR.[L]		XP_039298807.1 [1125-1136]		1.74278e+06
	[R].YEEGTSIEK.[Y]		XP_039298807.1 [1627-1635]	1.03435e+06	1.83887e+06	593764
	[R].YRTENEMMSVAR.[A]		XP_039298807.1 [1260-1271]		754608
	[R].YRTENEMMSVAR.[A]	1xOxidation [M8]	XP_039298807.1 [1260-1271]		728358
	[K].YSLNMSADDK.[S]		XP_039298807.1 [1636-1645]	1.15914e+06	37965100	9.60663e+06
	[R].YTAADCPPGDSK.[C]	1xCarbamidomethyl [C6]	XP_039298807.1 [171-182]	2.303e+06	7.28297e+06	4.55817e+06
	[R].YTAADCPPGDSKCDDVLNR.[A]	2xCarbamidomethyl [C6; C13]	XP_039298807.1 [171-189]		4952595	230873
High	XP_039290602.1	NADP-dependent malic enzyme isoform X1 [Nilaparvata lugens]	20	1	70.9	8.47	41.74	6.11035e+07	1.11115e+08
	Annotated Sequence	Modifications	Positions in Master Proteins	Abundances (Normalized): F825: Sample, DBC	Abundances (Normalized): F823: Sample, Eggs	Abundances (Normalized): F824: Sample, LosC
	[R].AIVVTDGER.[I]		XP_039290602.1 [221-229]; XP_039290613.1 [221-229]	9.28352e+06	1.39389e+06	2.01591e+07
	[K].FAQVMDPIDK.[L]		XP_039290602.1 [430-439]; XP_039290613.1 [430-439]	4.77936e+06		2.18898e+06
	[R].FKTQEEQLNLCQK.[S]	1xCarbamidomethyl [C11]	XP_039290602.1 [122-134]; XP_039290613.1 [122-134]		868152	1.74221e+06
	[R].FLSENVEK.[M]		XP_039290602.1 [163-170]; XP_039290613.1 [163-170]	1.80037e+07	6.51897e+06	4.74546e+07
	[K].GMAFTLEER.[Q]		XP_039290602.1 [101-109]; XP_039290613.1 [101-109]		707967	4.53146e+06
	[K].MMPIVYTPTVGK.[A]		XP_039290602.1 [171-182]; XP_039290613.1 [171-182]	8.02384e+06	2.89831e+06	2.62468e+06
	[K].MMPIVYTPTVGK.[A]	1xOxidation [M]	XP_039290602.1 [171-182]; XP_039290613.1 [171-182]	3.05069e+06	1.52415e+06	1.31563e+06
	[R].NDDLYIGLK.[H]		XP_039290602.1 [278-286]; XP_039290613.1 [278-286]		1.13876e+06	5.05045e+06
	[K].NWPESDVR.[A]		XP_039290602.1 [213-220]; XP_039290613.1 [213-220]	1.83984e+06	753273	6.41576e+06
	[R].TFEEAANSSTVANSMIR.[G]		XP_039290602.1 [72-88]; XP_039290613.1 [72-88]		520983	601687
	[K].VVEGAYEDGSASVYPKPK.[N]		XP_039290602.1 [592-609]	5.66062e+06	2.46235e+06	6.17533e+06
	[K].YGLIYR.[R]		XP_039290602.1 [187-192]; XP_039290613.1 [187-192]	99470.4	354211	1.22003e+06
	[R].YTEDLNK.[Y]		XP_039290602.1 [139-145]; XP_039290613.1 [139-145]	1.03625e+07	907830	1.16353e+07
High	XP_039286016.1	glutamine synthetase 2 cytoplasmic [Nilaparvata lugens]	15	6	41.4	6.46	12.78	7.40293e+07	1.09857e+08	Met-loss+Acetyl [N-Term]
	Annotated Sequence	Modifications	Positions in Master Proteins	Abundances (Normalized): F825: Sample, DBC	Abundances (Normalized): F823: Sample, Eggs	Abundances (Normalized): F824: Sample, LosC
	[R].AACLEAMTK.[A]	1xCarbamidomethyl [C3]	XP_039286016.1 [120-128]	3.27462e+07	6.76497e+06	4.93625e+07
	[R].DVVEAHYR.[A]		XP_039286016.1 [179-186]	805930		1.39201e+06
	[K].FLSLPQPENK.[V]		XP_039286016.1 [21-30]	1.4773e+07	3.4602e+06	5.01177e+06
	[K].LIMCDTYK.[Y]	1xCarbamidomethyl [C4]	XP_039286016.1 [101-108]	3.16845e+06	3.32904e+06	2.13499e+07
	[K].LIMCDTYK.[Y]	1xCarbamidomethyl [C4]; 1xOxidation [M3]	XP_039286016.1 [101-108]	1.16306e+06	229531	1.53978e+06
	[-].MSGILENSPNYK.[L]	1xMet-loss+Acetyl [N-Term]	XP_039286016.1 [1-12]	1.07776e+07	1.2864e+08	1.33908e+07
	[R].TLDFVPK.[S]		XP_039286016.1 [51-57]	1.05951e+07	5514115	1.78104e+07
Medium	XP_039287814.1	protein SMG7 [Nilaparvata lugens]	1	1	84.1	9.22	0	3.89442e+07	1.09852e+08
	Annotated Sequence	Modifications	Positions in Master Proteins	Abundances (Normalized): F825: Sample, DBC	Abundances (Normalized): F823: Sample, Eggs	Abundances (Normalized): F824: Sample, LosC
	[R].VLEELSLTK.[G]		XP_039287814.1 [469-477]	3.89442e+07	1.43748e+07	1.09852e+08
High	XP_039298576.1	phosphoglycerate kinase isoform X1 [Nilaparvata lugens]	19	9	48.6	8.69	49.12	6.8792e+07	1.06423e+08
	Annotated Sequence	Modifications	Positions in Master Proteins	Abundances (Normalized): F825: Sample, DBC	Abundances (Normalized): F823: Sample, Eggs	Abundances (Normalized): F824: Sample, LosC
	[R].AAGFLMK.[K]		XP_039298576.1 [218-224]	614981	658284	2.60176e+06
	[K].ALMDAVVSATGK.[G]		XP_039298576.1 [387-398]	8.90361e+06	6731456	1.47973e+07
	[K].ALMDAVVSATGK.[G]	1xOxidation [M3]	XP_039298576.1 [387-398]		629075	270154
	[K].ELTYFSK.[A]		XP_039298576.1 [226-232]	4.60233e+06	3.14836e+06	1.41864e+07
	[K].FAEDATVGAASVK.[D]		XP_039298576.1 [325-337]			8.44613e+06
	[K].LGIDSLSLQGK.[R]		XP_039298576.1 [6-16]	9.16551e+06	5.84607e+06	4.01531e+06
	[R].IVAALDSIK.[Y]		XP_039298576.1 [39-47]	1.36359e+07	7.72476e+06	2.46205e+07
	[K].SGNITNPQR.[I]		XP_039298576.1 [30-38]	1.80843e+07	2.83981e+06	1.78308e+07
	[R].VDFNVPMK.[S]		XP_039298576.1 [22-29]	1.13313e+07	7.85901e+06	1.63282e+07
	[K].VKADPANVK.[K]		XP_039298576.1 [173-181]	2.45408e+06	782514	3.32676e+06
High	XP_022186307.1	malate dehydrogenase, mitochondrial [Nilaparvata lugens]	32	9	36.1	9.11	31.24	1.41663e+08	1.05575e+08
	Annotated Sequence	Modifications	Positions in Master Proteins	Abundances (Normalized): F825: Sample, DBC	Abundances (Normalized): F823: Sample, Eggs	Abundances (Normalized): F824: Sample, LosC
	[K].AGAGSATLSMAFAGAR.[F]		XP_022186307.1 [246-261]		347599	129085
	[K].AGAGSATLSMAFAGAR.[F]	1xOxidation [M10]	XP_022186307.1 [246-261]		6518645
	[K].AGVYDPK.[R]		XP_022186307.1 [162-168]	2.39245e+07	2.78309e+06	1.26573e+07
	[R].DDLFNTNASIVR.[D]		XP_022186307.1 [115-126]	3.62465e+06	4871092	5.84262e+06
	[K].ESLQGADVIIIPAGVPR.[K]		XP_022186307.1 [92-108]	3.61759e+06
	[K].GEANVVECAYVR.[S]	1xCarbamidomethyl [C8]	XP_022186307.1 [272-283]		899992	3.15309e+06
	[R].IQEAGTEVVK.[A]		XP_022186307.1 [234-243]	8.81552e+07	1.43685e+07	7.90379e+07
	[K].LSAFEEGLLK.[A]		XP_022186307.1 [312-321]	1.96545e+07	3.96848e+06	3.86702e+06
	[K].NIQKGEDFVNKN.[-]		XP_022186307.1 [330-341]	2.68685e+06	6.02625e+06
	[K].SSVHGYVGPDQLK.[E]		XP_022186307.1 [79-91]		1.43638e+06	887811
High	XP_022189250.1	40S ribosomal protein S8 [Nilaparvata lugens]	29	6	23.9	10.74	26.92	1.96541e+07	1.02614e+08
	Annotated Sequence	Modifications	Positions in Master Proteins	Abundances (Normalized): F825: Sample, DBC	Abundances (Normalized): F823: Sample, Eggs	Abundances (Normalized): F824: Sample, LosC
	[R].ADGYVLEGK.[E]		XP_022189250.1 [185-193]	1.03994e+07	4479332	3.19194e+07
	[K].IDQALEEQFQTSR.[L]		XP_022189250.1 [158-170]		2125203	6.32663e+06
	[R].LDQGNFSWGSEGCAR.[K]	1xCarbamidomethyl [C13]	XP_022189250.1 [60-74]		681687	848831
	[K].LTEAEEAVLNK.[K]		XP_022189250.1 [129-139]	5.32398e+06	1.2107e+07	6.02128e+07
	[K].LTEAEEAVLNKK.[R]		XP_022189250.1 [129-140]		1.60441e+06	2.13968e+06
	[K].NAIVTVDATPFR.[Q]		XP_022189250.1 [99-110]	3.9307e+06		1.16655e+06
High	XP_039289073.1	spectrin alpha chain-like isoform X1 [Nilaparvata lugens]	16	35	280.6	5.19	76.54	9.87879e+07	9.94202e+07
	Annotated Sequence	Modifications	Positions in Master Proteins	Abundances (Normalized): F825: Sample, DBC	Abundances (Normalized): F823: Sample, Eggs	Abundances (Normalized): F824: Sample, LosC
	[K].ALDEFATK.[L]		XP_039289073.1 [528-535]	2.72597e+06	702148	2.64416e+06
	[R].AILEDSYR.[L]		XP_039289073.1 [570-577]	2.23227e+06		2.28427e+06
	[K].AIISADELAK.[D]		XP_039289073.1 [385-394]	7.38545e+06	597499	5.76625e+06
	[R].ATQLGSAHEVQR.[F]		XP_039289073.1 [1173-1184]	5.40077e+06		3.75303e+06
	[R].CADICNAGAK.[L]	2xCarbamidomethyl [C1; C5]	XP_039289073.1 [1888-1897]	3.14478e+06		1.52854e+06
	[R].CNSIEEIR.[A]	1xCarbamidomethyl [C1]	XP_039289073.1 [2082-2089]	2.04827e+06		2.10269e+06
	[R].DCEQAENWMSAR.[E]	1xCarbamidomethyl [C2]	XP_039289073.1 [1415-1426]	196981		679329
	[R].DLAALGDK.[I]		XP_039289073.1 [1228-1235]	7.04053e+06	196645	5.58628e+06
	[R].DLATVQTLQR.[K]		XP_039289073.1 [289-298]	1.41466e+06	1.32519e+06	5.23633e+06
	[R].DLSTVQTLLTK.[Q]		XP_039289073.1 [1969-1979]	1.72136e+07	1.41038e+06	2.65456e+06
	[R].DLTGVQNLK.[K]		XP_039289073.1 [1757-1765]	3.90676e+06	1.15386e+06	6.23276e+06
	[K].DLTSVQNLQK.[K]		XP_039289073.1 [712-721]	140031		1.5469e+06
	[K].DVAGAEALIER.[H]		XP_039289073.1 [395-405]	4.25881e+06	550139	2.37114e+06
	[R].EAAELATWIK.[E]		XP_039289073.1 [1081-1090]	5.37149e+06	209582	1.18045e+06
	[K].EELYANLTK.[E]		XP_039289073.1 [2391-2399]	329880	242602	1.79034e+06
	[R].EKEPVAASTNR.[G]		XP_039289073.1 [805-815]			810232
	[R].EINEEWTQLTAK.[A]		XP_039289073.1 [1263-1274]		275506	511087
	[K].EMADYCVAR.[M]	1xCarbamidomethyl [C6]	XP_039289073.1 [2400-2408]	5.05425e+06	342833	5.01397e+06
	[K].EMADYCVAR.[M]	1xCarbamidomethyl [C6]; 1xOxidation [M2]	XP_039289073.1 [2400-2408]
	[K].KMEAGLTASQQNLADSSSIAAR.[Q]		XP_039289073.1 [1026-1047]
	[R].LEAELASHEPAIQAVQEAGEK.[L]		XP_039289073.1 [1771-1791]
	[R].LGESQTLQQFSR.[D]		XP_039289073.1 [1509-1520]		2.64392e+06	3.76662e+06
	[K].ILETAVDIQER.[R]		XP_039289073.1 [11-21]	3.40507e+06	157434	2.16216e+06
	[K].LLGDSDAR.[K]		XP_039289073.1 [2030-2037]	2.02715e+06		867837
	[R].LMQTHPDTAEQTYAK.[Q]		XP_039289073.1 [1246-1260]		806328	2.13902e+06
	[K].IQAASDESYKDPTNLQAK.[I]		XP_039289073.1 [67-84]		310067	1.27181e+06
	[K].LQEASQQQQFNR.[T]		XP_039289073.1 [677-688]			2.7809e+06
	[K].LQLATEESYKDPANIQSK.[H]		XP_039289073.1 [1533-1550]	4.97227e+06	309144	426578
	[R].NQSGVSEDALK.[E]		XP_039289073.1 [2280-2290]	3.71122e+06	795592	2.15475e+06
	[R].QGFVPAAYVK.[K]		XP_039289073.1 [1016-1025]		427878	728575
	[R].QQETPVIDVTGK.[E]		XP_039289073.1 [961-972]	1.21713e+06	1.02876e+06	3.62238e+06
	[R].STAEAGQALLQR.[E]		XP_039289073.1 [422-433]	2.67047e+06		4.58798e+06
	[R].TYIAAVK.[D]		XP_039289073.1 [1624-1630]	1.29201e+07	1.40839e+06	7.5836e+06
	[R].VAAQQFVER.[G]		XP_039289073.1 [742-750]		1.7071e+06	1.10193e+07
	[K].VTTLGNEAER.[L]		XP_039289073.1 [314-323]		51199.6	4.18498e+06
	[R].YAGLQQPMSVR.[K]		XP_039289073.1 [769-779]			431328
High	XP_039298314.1	glyceraldehyde-3-phosphate dehydrogenase 2 [Nilaparvata lugens]	48	10	35.4	8.09	34.93	9.34587e+07	9.92173e+07	Met-loss+Acetyl [N-Term]
	Annotated Sequence	Modifications	Positions in Master Proteins	Abundances (Normalized): F825: Sample, DBC	Abundances (Normalized): F823: Sample, Eggs	Abundances (Normalized): F824: Sample, LosC
	[K].AAADGPLK.[G]		XP_039298314.1 [261-268]	4.66581e+07	5.54087e+06	4.50919e+07
	[K].AEGNCLVVNGNK.[I]	1xCarbamidomethyl [C5]	XP_039298314.1 [59-70]		1.92952e+06	858045
	[K].AGAQYIVESTGVFTTVEK.[A]		XP_039298314.1 [87-104]	2.45187e+06	837729	8.24282e+06
	[K].DASYDDIK.[A]		XP_039298314.1 [249-256]	3.78059e+06	4.65399e+06	5.7888e+06
	[R].GAQQNIIPAATGAAK.[A]		XP_039298314.1 [198-212]	1.07581e+06	4919934	9.19438e+06
	[KR].LTGMAFR.[V]		XP_039298314.1 [225-231]; XP_022201912.1 [224-230]	3.61717e+06
	[-].MSNIGINGFGR.[I]	1xMet-loss+Acetyl [N-Term]	XP_039298314.1 [1-11]		2888148	6.88436e+06
	[K].VIHDNFEIVEGLMTTVHATTATQK.[T]		XP_039298314.1 [160-183]			1.54086e+06
	[K].VIISAPSADAPMFVCGVNLDAYDPSYK.[V]	1xCarbamidomethyl [C15]	XP_039298314.1 [116-142]	1.89915e+07	1.14531e+06	8.64326e+06
	[K].VISNASCTTNCLAPLAK.[V]	2xCarbamidomethyl [C7; C11]	XP_039298314.1 [143-159]	2.18588e+06	1.67049e+06	1.72973e+06
	[R].VPVPNVSVVDLTVR.[L]		XP_039298314.1 [232-245]	1.46979e+07	1.87006e+06	1.12431e+07
High	XP_022191625.1	60S ribosomal protein L21-like [Nilaparvata lugens]	9	2	18.5	10.84	13.01	1.95603e+07	9.79641e+07
	Annotated Sequence	Modifications	Positions in Master Proteins	Abundances (Normalized): F825: Sample, DBC	Abundances (Normalized): F823: Sample, Eggs	Abundances (Normalized): F824: Sample, LosC
	[R].VFNVTK.[H]		XP_022191625.1 [64-69]	1.33677e+07	11550244	4.46429e+07
	[K].VNDIVDIK.[G]		XP_022191625.1 [36-43]	6.19256e+06	8.46183e+06	5.33213e+07
High	XP_022187886.2	mitochondrial import receptor subunit TOM70 [Nilaparvata lugens]	5	3	66.6	6.49	0	3.61595e+07	9.67905e+07
	Annotated Sequence	Modifications	Positions in Master Proteins	Abundances (Normalized): F825: Sample, DBC	Abundances (Normalized): F823: Sample, Eggs	Abundances (Normalized): F824: Sample, LosC
	[R].AAADAQTVVAR.[R]		XP_022187886.2 [568-578]	3.49645e+07	11993132	9.54611e+07
	[K].LAQEALPNK.[R]		XP_022187886.2 [203-211]	593426	221670	563523
	[K].TPGFPIVK.[A]		XP_022187886.2 [410-417]	601632	1.26642e+06	765845
High	XP_039288795.1	gelsolin [Nilaparvata lugens]	32	12	44.5	7.56	32.75	4.50104e+07	9.6777e+07
	Annotated Sequence	Modifications	Positions in Master Proteins	Abundances (Normalized): F825: Sample, DBC	Abundances (Normalized): F823: Sample, Eggs	Abundances (Normalized): F824: Sample, LosC
	[R].AHVTVLDGSSTADELAK.[F]		XP_039288795.1 [246-262]	2.31594e+06	591009	659277
	[K].AINAANMIR.[D]		XP_039288795.1 [230-238]	5.88134e+06	9597473	1.36642e+07
	[K].AINAANMIR.[D]	1xOxidation [M7]	XP_039288795.1 [230-238]	8.02224e+06	1.64268e+06	4.76636e+06
	[K].AQLFLADNK.[Y]		XP_039288795.1 [357-365]	3.12773e+06	737765	3.00249e+06
	[K].EGLEIWR.[I]		XP_039288795.1 [54-60]	99194.7	1.19247e+06	1.58264e+06
	[R].GDSYIVLK.[T]		XP_039288795.1 [80-87]	1.91601e+06	1.91387e+06	4.64071e+06
	[K].GTTQEKVEALK.[K]		XP_039288795.1 [345-355]		1.32772e+06	1.18834e+06
	[R].IENFEPVK.[W]		XP_039288795.1 [61-68]	1.03363e+07	2.9654e+06	1.77811e+07
	[R].QYFSTWQER.[S]		XP_039288795.1 [386-394]		947148	190493
	[K].SSSAAAVPSVK.[V]		XP_039288795.1 [31-41]	3.85929e+06	2.84107e+06	7.99229e+06
	[K].VTDEGGSLK.[S]		XP_039288795.1 [300-308]	6.03348e+06		4.2458e+06
	[R].VVEGAEPSAFR.[Q]		XP_039288795.1 [375-385]	3.4189e+06	1.14191e+07	3.51802e+07
	[R].YEAGGVASGFNHVDTNAAGEK.[K]		XP_039288795.1 [157-177]		3.52723e+06	1.88306e+06
High	XP_039292097.1	60S ribosomal protein L23a isoform X1 [Nilaparvata lugens]	22	6	33.2	10.77	30.67	1.27159e+07	9.5663e+07
	Annotated Sequence	Modifications	Positions in Master Proteins	Abundances (Normalized): F825: Sample, DBC	Abundances (Normalized): F823: Sample, Eggs	Abundances (Normalized): F824: Sample, LosC
	[R].DYDALDVANK.[I]		XP_039292097.1 [308-317]	525584	3.65506e+06	2.32499e+07
	[K].FPLTTEAAMK.[K]		XP_039292097.1 [244-253]	9.42143e+06	1.77426e+07	1.84989e+07
	[K].KPATAPAAAGGSSAAGSSGAAAPK.[A]		XP_039292097.1 [34-57]		771004	1.47372e+06
	[K].LYDIDVAK.[V]		XP_039292097.1 [281-288]		7.18508e+06	2.11862e+07
	[R].MDGYNIIK.[F]		XP_039292097.1 [236-243]		9361176	1.60336e+07
	[R].MDGYNIIK.[F]	1xOxidation [M1]	XP_039292097.1 [236-243]	1.73526e+06	1202917	5.03194e+06
	[K].VNTLIRPDGK.[K]		XP_039292097.1 [289-298]	1.03367e+06	7.48051e+06	1.01888e+07
High	XP_039286780.1	paramyosin, long form [Nilaparvata lugens]	19	15	102.2	5.53	27.59	722355	9.35219e+07
	Annotated Sequence	Modifications	Positions in Master Proteins	Abundances (Normalized): F825: Sample, DBC	Abundances (Normalized): F823: Sample, Eggs	Abundances (Normalized): F824: Sample, LosC
	[R].GNFESAMR.[A]		XP_039286780.1 [616-623]			1.27988e+07
	[R].LAAEFSSFR.[H]		XP_039286780.1 [486-494]		89456.3	3.9496e+06
	[R].LEEVEANAIVGGK.[R]		XP_039286780.1 [723-735]			1.08721e+07
	[R].LLQEDLESER.[E]		XP_039286780.1 [42-51]	146761		6.81099e+06
	[R].LSTENIELTK.[E]		XP_039286780.1 [205-214]			1.13736e+07
	[K].NITLLQESLDK.[Q]		XP_039286780.1 [786-796]		141901	1.14424e+06
	[R].NNLADLNR.[R]		XP_039286780.1 [439-446]	575594	162532	1.25601e+07
	[K].NNIQLQQTIK.[K]		XP_039286780.1 [561-570]			7.49432e+06
	[R].QAEVLYEESQSK.[I]		XP_039286780.1 [627-638]			3.96656e+06
	[R].QLQEQEGMSAQSVTR.[V]		XP_039286780.1 [807-821]			1.20758e+06
	[K].QTSIEIEQLNAR.[V]		XP_039286780.1 [514-525]			2.12079e+06
	[K].SQLAGQLEDARR.[R]		XP_039286780.1 [231-242]		68106.8	2.42168e+06
	[R].TFVTTSTVPGSQVYMVQESR.[T]		XP_039286780.1 [852-871]
	[R].TVIDITSHK.[S]		XP_039286780.1 [194-202]		435306	1.06938e+06
	[K].VNIENATYLK.[S]		XP_039286780.1 [221-230]		4.64419e+06	1.57321e+07
High	XP_039282323.1	ras-related protein Rab-1A [Nilaparvata lugens]	50	9	22.8	5.3	32.78	1.4211e+08	9.33708e+07
	Annotated Sequence	Modifications	Positions in Master Proteins	Abundances (Normalized): F825: Sample, DBC	Abundances (Normalized): F823: Sample, Eggs	Abundances (Normalized): F824: Sample, LosC
	[K].EYADQLGIPFLETSAK.[N]		XP_039282323.1 [138-153]	3.77557e+06	232359	931929
	[K].KVVDYTQAK.[E]		XP_039282323.1 [129-137]	1.30434e+06
	[K].LLLIGDSGVGK.[ST]		XP_039282323.1 [11-21]; XP_039284230.1 [12-22]; XP_039298720.1 [11-21]	9.84667e+06	2.53365e+06	1.95002e+06
	[R].INQASSSPIESTK.[S]		XP_039282323.1 [188-200]	8.77825e+06	1.1085e+06	1.2644e+07
	[KR].LQIWDTAGQER.[FY]		XP_039282323.1 [59-69]; XP_039284230.1 [60-70]; XP_022202556.1 [58-68]; XP_039278725.1 [63-73]; XP_022184810.2 [62-72]; XP_039298720.1 [59-69]	3.45715e+06	5.89514e+06	2.61106e+06
	[K].SCLLLR.[F]	1xCarbamidomethyl [C2]	XP_039282323.1 [22-27]	8.05177e+06	5067097	7.97031e+06
	[R].TIDLDGK.[T]		XP_039282323.1 [49-55]	8.35657e+06	696621	8.36084e+06
	[R].TITSSYYR.[G]		XP_039282323.1 [72-79]	1.05772e+07	8.38665e+06	9.73188e+06
	[R].VGPPSSAADTANK.[V]		XP_039282323.1 [173-185]	3.75999e+07	7368351	2.58566e+07
	[K].VVDYTQAK.[E]		XP_039282323.1 [130-137]	4.41088e+07	5.71188e+06	2.08521e+07
	[R].YACDNVNK.[L]	1xCarbamidomethyl [C3]	XP_039282323.1 [109-116]	6.2536e+06	485013	2.46206e+06
High	XP_022193526.1	14-3-3 protein epsilon isoform X1 [Nilaparvata lugens]	37	7	29.6	4.75	31.95	7.1022e+07	9.30082e+07
	Annotated Sequence	Modifications	Positions in Master Proteins	Abundances (Normalized): F825: Sample, DBC	Abundances (Normalized): F823: Sample, Eggs	Abundances (Normalized): F824: Sample, LosC
	[K].AASDIAMTELPPTHPIR.[L]	1xOxidation [M7]	XP_022193526.1 [154-170]		444071
	[K].DSTLIMQLLR.[D]		XP_022193526.1 [216-225]; XP_022196360.1 [215-224]	2.07208e+06	494697	1.72462e+06
	[K].EAAENSLVAYK.[A]		XP_022193526.1 [143-153]	1.92299e+06	7411228	1.18559e+07
	[K].HLIPCASTGESK.[V]	1xCarbamidomethyl [C5]	XP_022193526.1 [107-118]		257251	851054
	[K].LAEQAER.[Y]		XP_022193526.1 [13-19]; XP_022196360.1 [14-20]	1.5037e+07	12191.8	1.30723e+07
	[R].IISSIEQK.[E]		XP_022193526.1 [62-69]	1.48377e+07	14297020	2.91292e+07
	[R].IISSIEQKEENK.[G]		XP_022193526.1 [62-73]	789891	1.31315e+06	1.91531e+06
	[R].NLLSVAYK.[N]		XP_022193526.1 [43-50]; XP_022196360.1 [44-51]	3.4785e+07	3.17143e+07	2.37297e+07
	[R].YDEMVEAMK.[K]		XP_022193526.1 [20-28]	163023	2292155	6.70466e+06
	[R].YDEMVEAMK.[K]	1xOxidation [M8]	XP_022193526.1 [20-28]		1.4203e+06
	[R].YLAEFATGTDR.[K]		XP_022193526.1 [131-141]	1.41424e+06	1.249e+06	4.02543e+06
High	XP_039289247.1	myophilin [Nilaparvata lugens]	61	8	20.9	8.13	18.9	6.39778e+07	9.28222e+07
	Annotated Sequence	Modifications	Positions in Master Proteins	Abundances (Normalized): F825: Sample, DBC	Abundances (Normalized): F823: Sample, Eggs	Abundances (Normalized): F824: Sample, LosC
	[R].AGQGVISLQYGSNK.[G]		XP_039289247.1 [160-173]			516251
	[K].CMENINNFLQVAR.[D]	1xCarbamidomethyl [C1]	XP_039289247.1 [86-98]			534929
	[RK].DGVILCK.[L]	1xCarbamidomethyl [C6]	XP_039289247.1 [58-64]; XP_039277043.1 [89-95]	1.53017e+07	2.7306e+06	2.42804e+07
	[R].DMGVPAQETFQTVDLWER.[Q]		XP_039289247.1 [99-116]	1.59323e+06		1.33763e+06
	[K].GAMYGQPSIGPK.[E]		XP_039289247.1 [133-144]	1.95579e+06	8.03294e+06	1.01928e+07
	[K].GAMYGQPSIGPK.[E]	1xOxidation [M3]	XP_039289247.1 [133-144]	678726	498053	2.3305e+06
	[K].GANQSGINFGNTR.[H]		XP_039289247.1 [174-186]	4.22638e+06	4.15836e+06	1.13182e+07
	[R].NFSEEQLR.[A]		XP_039289247.1 [152-159]	8.63038e+06	3.33081e+06	1.71739e+07
	[K].SGFAAEAQR.[K]		XP_039289247.1 [9-17]	2.83519e+07	2.91122e+06	2.37984e+07
	[K].SVTNEPISTSGDMDNFYEILK.[D]		XP_039289247.1 [37-57]	3.23967e+06	179715	1.33922e+06
High	XP_022203084.2	triosephosphate isomerase [Nilaparvata lugens]	22	6	33.5	8.66	40.71	2.72383e+07	9.28076e+07
	Annotated Sequence	Modifications	Positions in Master Proteins	Abundances (Normalized): F825: Sample, DBC	Abundances (Normalized): F823: Sample, Eggs	Abundances (Normalized): F824: Sample, LosC
	[R].EAGQTEAVVFR.[Q]		XP_022203084.2 [194-204]			1.40885e+07
	[K].GAFTGEISPAMLK.[D]		XP_022203084.2 [131-143]	9.80282e+06	1.99354e+06	5.33929e+06
	[K].GAFTGEISPAMLK.[D]	1xOxidation [M11]	XP_022203084.2 [131-143]		3.91463e+06
	[K].LGGAVAESMR.[I]		XP_022203084.2 [255-264]	4.02055e+06		2.91436e+07
	[R].IIYGGSVTAANSK.[E]		XP_022203084.2 [265-277]	2.06113e+06		8.73889e+06
	[R].QTAAIAAK.[V]		XP_022203084.2 [205-212]	5.62102e+06	2.03847e+06	1.56138e+07
	[K].TASPQQAQEVHEK.[L]		XP_022203084.2 [234-246]	5.73274e+06	94997.5	1.98836e+07
High	XP_039295316.1	60S ribosomal protein L31 [Nilaparvata lugens]	17	3	14.4	10.52	8.86	2.64738e+07	9.27269e+07
	Annotated Sequence	Modifications	Positions in Master Proteins	Abundances (Normalized): F825: Sample, DBC	Abundances (Normalized): F823: Sample, Eggs	Abundances (Normalized): F824: Sample, LosC
	[R].LQTENVDASHE.[-]		XP_039295316.1 [114-124]		859299	6.8465e+06
	[K].RLQTENVDASHE.[-]		XP_039295316.1 [113-124]		56420.3	710038
	[K].SAINEVVTR.[E]		XP_039295316.1 [12-20]	2.64738e+07	1.62886e+07	8.51703e+07
High	XP_039286094.1	vinculin isoform X1 [Nilaparvata lugens]	16	15	111.3	6.07	31.63	2.26902e+07	9.14787e+07
	Annotated Sequence	Modifications	Positions in Master Proteins	Abundances (Normalized): F825: Sample, DBC	Abundances (Normalized): F823: Sample, Eggs	Abundances (Normalized): F824: Sample, LosC
	[K].AAALSDWSR.[R]		XP_039286094.1 [524-532]		810983	936930
	[K].AIAESSEEVTR.[L]		XP_039286094.1 [878-888]			1.61379e+06
	[R].AVSSAVSNMDK.[S]		XP_039286094.1 [365-375]	2.73592e+06	686025	5.42113e+06
	[K].DLSPCLSK.[V]	1xCarbamidomethyl [C5]	XP_039286094.1 [162-169]			1.05987e+06
	[R].ETINSSDDMILK.[Q]		XP_039286094.1 [59-70]		405918	1.18253e+06
	[R].GMGNTPQAQETAR.[A]		XP_039286094.1 [456-468]			2.43428e+06
	[K].GTTPQAESLAR.[G]		XP_039286094.1 [343-353]	2.15277e+06	733559	5.24174e+06
	[R].IPTIGTQLK.[I]		XP_039286094.1 [913-921]		879877	942305
	[K].LSEALATAAGR.[V]		XP_039286094.1 [553-563]	872166	762464	3.17888e+06
	[K].MDPYSGPAR.[K]		XP_039286094.1 [96-104]	1.59302e+07	5.64622e+06	6.10566e+07
	[K].MDPYSGPAR.[K]	1xOxidation [M1]	XP_039286094.1 [96-104]	384007		561920
	[R].SAVTVVPDIYK.[L]		XP_039286094.1 [729-739]		549637	640194
	[R].SEITNMVQDAK.[A]		XP_039286094.1 [688-698]		1508628	2.07549e+06
	[R].TNLLQVCER.[I]	1xCarbamidomethyl [C7]	XP_039286094.1 [904-912]	615147	1.15606e+06	1.25611e+06
	[K].VADGLPGVQR.[A]		XP_039286094.1 [423-432]		1.12784e+06	2.83729e+06
	[R].VESLTPQLVNAGR.[I]		XP_039286094.1 [564-576]			1.03958e+06
High	XP_022190691.1	profilin [Nilaparvata lugens]	45	4	13.6	5.24	44.16	5.96555e+07	9.1397e+07
	Annotated Sequence	Modifications	Positions in Master Proteins	Abundances (Normalized): F825: Sample, DBC	Abundances (Normalized): F823: Sample, Eggs	Abundances (Normalized): F824: Sample, LosC
	[K].AAIAGLDGNVWAK.[T]		XP_022190691.1 [20-32]	2.96338e+07	2.3454e+07	1.83642e+07
	[K].AIVVSLYEDPIQPQQAASVVEK.[L]		XP_022190691.1 [95-116]	7.75468e+06	417213	7.86301e+06
	[K].TDGFEVSKDELLK.[L]		XP_022190691.1 [33-45]	2.14605e+06	2.91915e+06	2.10569e+06
	[R].YIYLSGTDK.[V]		XP_022190691.1 [68-76]	2.0121e+07	14886510	6.30641e+07
High	XP_022188349.1	40S ribosomal protein S11 isoform X1 [Nilaparvata lugens]	23	1	18.1	10.93	19.22	1.29976e+07	8.95049e+07
	Annotated Sequence	Modifications	Positions in Master Proteins	Abundances (Normalized): F825: Sample, DBC	Abundances (Normalized): F823: Sample, Eggs	Abundances (Normalized): F824: Sample, LosC
	[K].CPFTGNVSIR.[G]	1xCarbamidomethyl [C1]	XP_022188349.1 [57-66]; XP_022188350.1 [54-63]		15472883	1.26093e+07
	[R].EAIDGTYIDK.[K]		XP_022188349.1 [46-55]; XP_022188350.1 [43-52]	243969		3.08939e+06
	[R].EAIDGTYIDKK.[C]		XP_022188349.1 [46-56]; XP_022188350.1 [43-53]			5.2414e+06
	[R].ILTGVVQK.[M]		XP_022188349.1 [69-76]; XP_022188350.1 [66-73]	1.27536e+07	29767892	6.81999e+07
	[R].NIGLGFK.[T]		XP_022188349.1 [36-42]		223410	364960
High	XP_039286989.1	2-iminobutanoate/2-iminopropanoate deaminase isoform X2 [Nilaparvata lugens]	27	3	14.2	8.07	10.54	4.6248e+07	8.73208e+07
	Annotated Sequence	Modifications	Positions in Master Proteins	Abundances (Normalized): F825: Sample, DBC	Abundances (Normalized): F823: Sample, Eggs	Abundances (Normalized): F824: Sample, LosC
	[K].LVAGGAPAEANQALK.[N]		XP_039286989.1 [46-60]	4.80733e+06	6.65959e+06	4.60376e+07
	[K].NLGEILAAADSSYK.[N]		XP_039286989.1 [61-74]	1.25752e+06
	[R].STFQVGK.[L]		XP_039286989.1 [106-112]	4.01832e+07	2098224	4.12833e+07
High	XP_022207561.1	annexin B10 [Nilaparvata lugens]	37	11	35.5	5.16	33.38	1.08755e+07	8.71832e+07
	Annotated Sequence	Modifications	Positions in Master Proteins	Abundances (Normalized): F825: Sample, DBC	Abundances (Normalized): F823: Sample, Eggs	Abundances (Normalized): F824: Sample, LosC
	[K].AKEEAQLLYNAGEGK.[L]		XP_022207561.1 [172-186]		1.18995e+06	4.19655e+06
	[R].DEPGVVSAEK.[A]		XP_022207561.1 [162-171]			877893
	[K].DGFSASEDGQALR.[A]		XP_022207561.1 [13-25]	293949	1.02981e+06	1.09293e+07
	[K].FFTSEYGR.[N]		XP_022207561.1 [56-63]			1.41885e+06
	[K].GFGTDNNTLIR.[I]		XP_022207561.1 [261-271]	1.06776e+06	3.13847e+06	6.97845e+06
	[K].GIGTDDQAVIEVLCTR.[N]	1xCarbamidomethyl [C14]	XP_022207561.1 [102-117]	689045		808220
	[K].LGTDEEVFNK.[I]		XP_022207561.1 [187-196]		1.99316e+06	1.99453e+07
	[K].ILSHDSYEQLR.[I]		XP_022207561.1 [197-207]	292363	90778.8	1.21416e+06
	[R].IVFEEYK.[N]		XP_022207561.1 [208-214]		1.0222e+06	5.49759e+06
	[R].SEIDLGNIK.[Q]		XP_022207561.1 [277-285]			4.58166e+06
	[R].TIEQSLR.[N]		XP_022207561.1 [220-226]	8.53239e+06	3.63693e+06	3.07352e+07
High	XP_039298173.1	trifunctional enzyme subunit beta, mitochondrial [Nilaparvata lugens]	14	7	50.8	9.11	20.67	1.14211e+08	8.6648e+07
	Annotated Sequence	Modifications	Positions in Master Proteins	Abundances (Normalized): F825: Sample, DBC	Abundances (Normalized): F823: Sample, Eggs	Abundances (Normalized): F824: Sample, LosC
	[R].EAALAAGFSDK.[T]		XP_039298173.1 [111-121]	9.01686e+06	5.99255e+06	1.35488e+07
	[K].LMAYDLAR.[H]		XP_039298173.1 [67-74]		5771639	1.53478e+07
	[K].NIVFVDGVR.[S]		XP_039298173.1 [46-54]	1.95876e+06	214662	610869
	[R].SPFLLSGTDYSK.[L]		XP_039298173.1 [55-66]	1.01784e+07	5.4247e+06	2.04917e+06
	[K].TPMQTLK.[L]		XP_039298173.1 [184-190]	5.24381e+07	11983393	2.18794e+07
	[K].VGVPDINK.[F]		XP_039298173.1 [403-410]	1.79178e+07	10277436	1.79572e+07
	[R].VSNMEQLGK.[L]		XP_039298173.1 [277-285]	2.27015e+07	4.69373e+06	1.52548e+07
High	XP_022185198.1	electron transfer flavoprotein subunit beta isoform X1 [Nilaparvata lugens]	47	11	27.3	7.49	33.26	1.16772e+08	8.54713e+07
	Annotated Sequence	Modifications	Positions in Master Proteins	Abundances (Normalized): F825: Sample, DBC	Abundances (Normalized): F823: Sample, Eggs	Abundances (Normalized): F824: Sample, LosC
	[K].ADIVILGK.[Q]		XP_022185198.1 [115-122]		521037	1.9971e+06
	[K].DLGVDTAAR.[I]		XP_022185198.1 [211-219]	1.39545e+07	3.1699e+06	1.30152e+07
	[R].EIDGGLETIK.[I]		XP_022185198.1 [163-172]		2237086	6.59801e+06
	[K].GASDLTVTR.[E]		XP_022185198.1 [154-162]	2.1128e+07	6834330	1.44583e+07
	[K].LASEVIAVSCGPAQAQETLR.[T]	1xCarbamidomethyl [C10]	XP_022185198.1 [55-74]		101647
	[R].IEVVSVEDPPTR.[Q]		XP_022185198.1 [220-231]			1.6384e+06
	[K].LPAVLSADLR.[L]		XP_022185198.1 [175-184]		576809	204501
	[R].QAGVIVPDVDTLIAK.[L]		XP_022185198.1 [232-246]	1.41692e+07	2.86996e+06	5.64039e+06
	[R].TALAMGVDR.[G]		XP_022185198.1 [75-83]	9.44161e+06	7.4708e+06	1.0886e+07
	[K].TGVVTDGVK.[H]		XP_022185198.1 [25-33]	3.87579e+07	3.90747e+06	1.73787e+07
	[R].VIDYAVK.[I]		XP_022185198.1 [11-17]	1.93211e+07	8542794	1.36546e+07
High	XP_022190785.2	60S ribosomal protein L4 [Nilaparvata lugens]	22	11	48.3	11.39	42.51	3.6469e+07	8.51984e+07
	Annotated Sequence	Modifications	Positions in Master Proteins	Abundances (Normalized): F825: Sample, DBC	Abundances (Normalized): F823: Sample, Eggs	Abundances (Normalized): F824: Sample, LosC
	[K].AILDAQK.[R]		XP_022190785.2 [341-347]	5.09114e+06	2174872	1.30697e+07
	[K].AWNDIQK.[V]		XP_022190785.2 [178-184]	5.05462e+06	5656824	1.42942e+07
	[R].GIPLTPLQAR.[H]		XP_022190785.2 [361-370]		4.08295e+06	2.32383e+06
	[R].GPLIIYNR.[D]		XP_022190785.2 [208-215]			387164
	[K].GYNLPFPK.[M]		XP_022190785.2 [278-285]		1550008	560374
	[R].KAILDAQK.[R]		XP_022190785.2 [340-347]		289722	600738
	[K].MANSDLSR.[L]		XP_022190785.2 [286-293]	8.74219e+06	2.9261e+06	1.89363e+07
	[K].NESTGTTVSLPAVFK.[A]		XP_022190785.2 [17-31]		169080	2.84343e+06
	[R].NIPGVELINVTK.[L]		XP_022190785.2 [225-236]	1.27764e+07	3.62002e+06	8.75151e+06
	[R].QPYCVNK.[D]	1xCarbamidomethyl [C4]	XP_022190785.2 [52-58]	1.26974e+06	431322	2.00215e+06
	[R].SGQGAFGNMCR.[G]	1xCarbamidomethyl [C10]	XP_022190785.2 [89-99]	2.67981e+06	8426238	1.93463e+07
	[R].SGQGAFGNMCR.[G]	1xCarbamidomethyl [C10]; 1xOxidation [M9]	XP_022190785.2 [89-99]	855114	608579	2.08268e+06
High	XP_022188103.1	60S ribosomal protein L7 isoform X1 [Nilaparvata lugens]	21	6	31.2	10.67	40.05	4.17403e+07	8.32757e+07
	Annotated Sequence	Modifications	Positions in Master Proteins	Abundances (Normalized): F825: Sample, DBC	Abundances (Normalized): F823: Sample, Eggs	Abundances (Normalized): F824: Sample, LosC
	[K].GNYFIPGEAK.[L]		XP_022188103.1 [101-110]		8532568	9.42285e+06
	[R].GVNQVSPK.[V]		XP_022188103.1 [119-126]	2.35051e+07	5480303	3.26629e+07
	[K].KLPAVPESIMK.[R]	1xOxidation [M10]	XP_022188103.1 [32-42]	175295	359036	327241
	[K].LNTPTGGWR.[K]		XP_022188103.1 [235-243]	273458	3.41383e+06	2.56463e+06
	[R].IPITSNEIIEK.[K]		XP_022188103.1 [189-199]	1.68752e+07	2.38026e+07	3.35695e+07
	[K].QINNGVFVK.[L]		XP_022188103.1 [138-146]	911182	2.99717e+06	4.72862e+06
High	XP_022194832.1	probable citrate synthase 2, mitochondrial isoform X1 [Nilaparvata lugens]	19	8	51.7	8.54	16.84	1.40408e+08	8.27256e+07
	Annotated Sequence	Modifications	Positions in Master Proteins	Abundances (Normalized): F825: Sample, DBC	Abundances (Normalized): F823: Sample, Eggs	Abundances (Normalized): F824: Sample, LosC
	[K].AYSSGVPK.[A]		XP_022194832.1 [186-193]	5.12805e+07	1.31888e+06	2.35965e+07
	[K].GGQVVPGYGHAVLR.[K]		XP_022194832.1 [341-354]	530534	312078	484936
	[K].GLVCETSVLDPDEGIR.[F]	1xCarbamidomethyl [C4]	XP_022194832.1 [79-94]		204830	104326
	[K].LQQQLGADPTDEHVK.[E]		XP_022194832.1 [318-332]			355765
	[K].LSQEWAAR.[A]		XP_022194832.1 [139-146]	1.74522e+07	2.02306e+06	2.02634e+07
	[K].LVNQIFK.[T]		XP_022194832.1 [379-385]		522398	5.66372e+06
	[K].SVGTIDPK.[L]		XP_022194832.1 [228-235]	2.97011e+07		1.50422e+07
	[K].TVPPILTELGK.[V]		XP_022194832.1 [386-396]	4.14436e+07	520731	1.72148e+07
High	XP_039284317.1	glycogen phosphorylase [Nilaparvata lugens]	12	11	97.2	6.52	32.73	3.82956e+07	8.26871e+07
	Annotated Sequence	Modifications	Positions in Master Proteins	Abundances (Normalized): F825: Sample, DBC	Abundances (Normalized): F823: Sample, Eggs	Abundances (Normalized): F824: Sample, LosC
	[K].AAPGYYMAK.[K]		XP_039284317.1 [610-618]	2.41314e+06	1.13198e+06	7.97328e+06
	[R].GIADVENVQTVK.[K]		XP_039284317.1 [18-29]	1.92384e+06	5.87127e+06	1.82904e+07
	[K].LAELLEK.[D]		XP_039284317.1 [546-552]	8.17333e+06	3.44354e+06	2.18606e+07
	[K].INPSSMFDIQVK.[R]		XP_039284317.1 [558-569]	8.11594e+06	1.21127e+06	4.11517e+06
	[R].NLAENISR.[V]		XP_039284317.1 [271-278]	3.41685e+06	1.56434e+06	5.56713e+06
	[K].SPIEFNLK.[F]		XP_039284317.1 [249-256]	3.16133e+06	3.33983e+06	1.25726e+06
	[R].TTFDLFPEK.[V]		XP_039284317.1 [325-333]	3.94511e+06	707928	857085
	[K].VIYLENYR.[V]		XP_039284317.1 [643-650]			1.42317e+06
	[K].VSEVYMDASK.[W]		XP_039284317.1 [788-797]			5.5696e+06
	[K].VSEVYMDASK.[W]	1xOxidation [M6]	XP_039284317.1 [788-797]
	[R].YEYGIFAQK.[I]		XP_039284317.1 [162-170]		192196	1.50609e+06
	[K].YYNSNPELK.[Q]		XP_039284317.1 [732-740]	7.14601e+06	3181170	1.42673e+07
High	XP_039295886.1	LOW QUALITY PROTEIN: endoplasmin [Nilaparvata lugens]	15	11	90.7	4.97	24.85	5.50217e+07	8.17311e+07
	Annotated Sequence	Modifications	Positions in Master Proteins	Abundances (Normalized): F825: Sample, DBC	Abundances (Normalized): F823: Sample, Eggs	Abundances (Normalized): F824: Sample, LosC
	[R].ELISNASDALDK.[I]		XP_039295886.1 [107-118]		11436150	3.81181e+06
	[R].GVVDSDDLPLNVSR.[E]		XP_039295886.1 [447-460]		1.08129e+06	766398
	[K].LGVIEDPSNR.[S]		XP_039295886.1 [505-514]		6866895	1.13464e+07
	[K].LVTLSDYISR.[M]		XP_039295886.1 [531-540]	2.92255e+06
	[K].NDLVANLGTIAK.[S]		XP_039295886.1 [161-172]	8.57519e+06	4164070	3.47944e+06
	[R].SEEAILLDELNVSQMK.[E]		XP_039295886.1 [56-71]	952919	69572.6	623224
	[K].SGTAEFLSK.[M]		XP_039295886.1 [173-181]	1.14205e+07	4513696	2.04155e+07
	[K].TDDELVAR.[S]		XP_039295886.1 [48-55]	453191		872966
	[K].TLEINPR.[H]		XP_039295886.1 [691-697]	6.8699e+06	5.54615e+06	1.15029e+07
	[R].VQPSDSFNR.[Y]		XP_039295886.1 [405-413]	1.34488e+07	6.40073e+06	2.14877e+07
	[R].YGTSTDNIK.[L]		XP_039295886.1 [414-422]	1.03786e+07	1720582	7.42493e+06
High	XP_022195021.1	60S ribosomal protein L14 [Nilaparvata lugens]	22	4	19.9	10.7	32.53	1.21582e+07	8.05221e+07
	Annotated Sequence	Modifications	Positions in Master Proteins	Abundances (Normalized): F825: Sample, DBC	Abundances (Normalized): F823: Sample, Eggs	Abundances (Normalized): F824: Sample, LosC
	[R].AELTDFDR.[F]		XP_022195021.1 [102-109]	1.51101e+06	1.11412e+06	8.2917e+06
	[K].ALVDGPETGVPR.[S]		XP_022195021.1 [36-47]	3.31863e+06	2.64859e+07	3.59852e+07
	[K].FPFTASTR.[V]		XP_022195021.1 [64-71]		1.0183e+06	1.53134e+06
	[R].VAYIADGPAK.[G]		XP_022195021.1 [12-21]	7.32861e+06	10003221	3.47139e+07
High	XP_022200201.2	60S ribosomal protein L3 [Nilaparvata lugens]	16	6	46	10.23	21.42	3.62422e+07	7.65948e+07
	Annotated Sequence	Modifications	Positions in Master Proteins	Abundances (Normalized): F825: Sample, DBC	Abundances (Normalized): F823: Sample, Eggs	Abundances (Normalized): F824: Sample, LosC
	[K].AGMTHVVR.[E]		XP_022200201.2 [38-45]	185978	1.11987e+06	1.74749e+06
	[K].FIDTSSK.[F]		XP_022200201.2 [354-360]	3.35542e+07	9266982	5.40359e+07
	[R].IREEMAAAAAAASSSQPTATQA.[-]		XP_022200201.2 [384-405]		677032	1.05742e+06
	[K].NNASTEYDLSEK.[T]		XP_022200201.2 [288-299]	966462	917708	7.98664e+06
	[R].VIAHTQIK.[L]		XP_022200201.2 [149-156]	378219	1.06808e+06	1.94417e+06
	[R].VQFTVAR.[A]		XP_022200201.2 [249-255]	1.15737e+06	5295070	9.82315e+06
High	XP_022189211.1	death-associated protein 1 [Nilaparvata lugens]	43	3	11.1	9.17	5.88	1.14037e+07	7.65785e+07	Met-loss+Acetyl [N-Term]
	Annotated Sequence	Modifications	Positions in Master Proteins	Abundances (Normalized): F825: Sample, DBC	Abundances (Normalized): F823: Sample, Eggs	Abundances (Normalized): F824: Sample, LosC
	[-].MSSPGKEELK.[A]	1xMet-loss+Acetyl [N-Term]	XP_022189211.1 [1-10]		309116	5.43225e+06
	[K].SGEKPVFEEGEINNAGLNVATCPPK.[T]	1xCarbamidomethyl [C22]	XP_022189211.1 [32-56]		595373	3.25951e+06
	[K].TVSISGAPVR.[G]		XP_022189211.1 [57-66]	1.14037e+07	12938045	6.78868e+07
High	XP_039281726.1	C-1-tetrahydrofolate synthase, cytoplasmic isoform X1 [Nilaparvata lugens]	21	18	104.8	7.65	48.76	6.79835e+07	7.62937e+07
	Annotated Sequence	Modifications	Positions in Master Proteins	Abundances (Normalized): F825: Sample, DBC	Abundances (Normalized): F823: Sample, Eggs	Abundances (Normalized): F824: Sample, LosC
	[K].AAAEIGIQASLVK.[L]		XP_039281726.1 [101-113]	2.28157e+06		449808
	[K].AGVANLVK.[H]		XP_039281726.1 [777-784]	4.55182e+06	5.17007e+06	1.15562e+07
	[K].EYTQENVELVK.[A]		XP_039281726.1 [766-776]	571199	1.33544e+06	3.33257e+06
	[R].GAGDLADAVIK.[A]		XP_039281726.1 [838-848]	1.98636e+06	1.15495e+06	1.87892e+06
	[K].GNPVTADDLAMTGAMTVLLK.[D]		XP_039281726.1 [641-660]			1.81272e+06
	[R].LASMVVAMDTK.[G]		XP_039281726.1 [630-640]
	[K].LISGTAVAK.[E]		XP_039281726.1 [48-56]	1.03863e+07	10375755	2.03371e+07
	[K].LPSTITQR.[E]		XP_039281726.1 [114-121]	4.45878e+06	6790014	1.09404e+07
	[K].IVGTPVAELLK.[W]		XP_039281726.1 [217-227]	3.4691e+07	3.74773e+06	3.24413e+06
	[K].MHGGGPAVTAGQSLSK.[E]		XP_039281726.1 [750-765]		1.27436e+06	658468
	[R].QPSQGPTFGIK.[G]		XP_039281726.1 [455-465]	821845	7227877	6.37489e+06
	[R].SDSNVYINTK.[I]		XP_039281726.1 [89-98]	2.95519e+06	1.16747e+06	4.18257e+06
	[R].SGVQIAGSDAVVLGR.[S]		XP_039281726.1 [200-214]		276849	416646
	[K].TALSLSGDPALK.[G]		XP_039281726.1 [911-922]		1.28606e+06	1.16258e+06
	[K].TDPDSLTPEEYGR.[F]		XP_039281726.1 [549-561]	158714	453449	2.33423e+06
	[R].TQSDEALYSR.[L]		XP_039281726.1 [513-522]	1.43772e+06		2.55518e+06
	[R].VMDVNDR.[F]		XP_039281726.1 [577-583]	3.68299e+06	680851	4.51569e+06
	[K].VSLSVLDR.[L]		XP_039281726.1 [399-406]		260279	541657
High	XP_039295467.1	calreticulin [Nilaparvata lugens]	14	5	47.2	4.63	16.08	5.12298e+07	7.60928e+07
	Annotated Sequence	Modifications	Positions in Master Proteins	Abundances (Normalized): F825: Sample, DBC	Abundances (Normalized): F823: Sample, Eggs	Abundances (Normalized): F824: Sample, LosC
	[K].AGTIFGNVLITDDPEHAQK.[V]		XP_039295467.1 [322-340]	4.49008e+06		3.39439e+06
	[K].EALDEVER.[K]		XP_039295467.1 [358-365]	372087		648846
	[K].GIQTSEDFR.[F]		XP_039295467.1 [64-72]	1.02522e+07	4328629	2.20921e+07
	[K].HEQNIDCGGGYVK.[V]	1xCarbamidomethyl [C7]	XP_039295467.1 [98-110]	849523	935076
	[K].VFDNSLTGK.[E]		XP_039295467.1 [111-119]	3.52659e+07	19949760	4.99574e+07
High	XP_039282275.1	40S ribosomal protein S25 [Nilaparvata lugens]	24	4	13.3	10.32	21.27	3.31573e+07	7.59762e+07
	Annotated Sequence	Modifications	Positions in Master Proteins	Abundances (Normalized): F825: Sample, DBC	Abundances (Normalized): F823: Sample, Eggs	Abundances (Normalized): F824: Sample, LosC
	[R].DKLNNQVLFDK.[A]		XP_039282275.1 [42-52]	260683	643462	1.9125e+06
	[K].LFTEIPK.[T]		XP_039282275.1 [58-64]		4.36147e+06	9.82657e+06
	[K].LNNQVLFDK.[A]		XP_039282275.1 [44-52]	2.63752e+06	3.29963e+06	9.6632e+06
	[R].VITPSIVSER.[L]		XP_039282275.1 [67-76]	3.02591e+07	4.58632e+07	5.4574e+07
High	XP_022185126.2	phosphoglycerate mutase 2 [Nilaparvata lugens]	16	6	33.7	8.98	13.05	5.96033e+07	7.57229e+07
	Annotated Sequence	Modifications	Positions in Master Proteins	Abundances (Normalized): F825: Sample, DBC	Abundances (Normalized): F823: Sample, Eggs	Abundances (Normalized): F824: Sample, LosC
	[K].AEFPMFESLK.[L]		XP_022185126.2 [196-205]	3.48347e+06	148415	3.76537e+06
	[K].AIVEDPR.[Y]		XP_022185126.2 [182-188]	1.90167e+07	1.55807e+06	3.37089e+07
	[K].AMEAVAAQGK.[A]		XP_022185126.2 [290-299]	3.63424e+07	3.74677e+06	3.07018e+07
	[K].FLGDEETVK.[K]		XP_022185126.2 [280-288]	260140	152794	3.27099e+06
	[K].FLGDEETVKK.[A]		XP_022185126.2 [280-289]	500550	732016	2.32676e+06
	[K].GIEEAEAAGK.[A]		XP_022185126.2 [81-90]		478025	1.94912e+06
High	XP_039298834.1	V-type proton ATPase subunit B isoform X2 [Nilaparvata lugens]	19	9	55.4	5.27	45.89	1.73938e+08	7.55934e+07
	Annotated Sequence	Modifications	Positions in Master Proteins	Abundances (Normalized): F825: Sample, DBC	Abundances (Normalized): F823: Sample, Eggs	Abundances (Normalized): F824: Sample, LosC
	[K].AVVQVFEGTSGIDAK.[N]		XP_039298834.1 [79-93]	1.08308e+07	605715	683583
	[R].DFISQPR.[L]		XP_039298834.1 [23-29]	2.16379e+07	2.44016e+06	1.25039e+07
	[K].FAEIVQLK.[L]		XP_039298834.1 [53-60]	1.25462e+07	598874	1.74432e+06
	[R].IPATTLAEFYPR.[D]		XP_039298834.1 [481-492]	9.18586e+06	259731	276669
	[K].NFISQGNYENR.[T]		XP_039298834.1 [447-457]		1.47199e+06	3.7314e+06
	[K].NTLCEFTGDILR.[T]	1xCarbamidomethyl [C4]	XP_039298834.1 [94-105]	1.11654e+07	214562	1.80691e+06
	[K].SAIGEGMTR.[K]		XP_039298834.1 [390-398]	3.32286e+07	2.01782e+06	9.43356e+06
	[R].SGQVLEVSGTK.[A]		XP_039298834.1 [68-78]	5.22227e+07	372482	1.75597e+07
	[R].TPVSEDMLGR.[V]		XP_039298834.1 [106-115]	2.31205e+07	5.4457e+06	2.78533e+07
High	XP_039285327.1	nesprin-1-like [Nilaparvata lugens]	0	2	878.6	5.55	0	1.77859e+07	7.50055e+07
	Annotated Sequence	Modifications	Positions in Master Proteins	Abundances (Normalized): F825: Sample, DBC	Abundances (Normalized): F823: Sample, Eggs	Abundances (Normalized): F824: Sample, LosC
	[R].LTNLTSAGER.[L]		XP_039285327.1 [3453-3462]	1.49166e+06	554203	1.80885e+06
	[K].TILDDSIQR.[W]		XP_039285327.1 [4382-4390]	1.62942e+07	6604535	7.31966e+07
High	XP_022189394.1	60S ribosomal protein L10a-2 [Nilaparvata lugens]	15	3	24.5	9.88	8.69	2.86978e+07	7.49944e+07
	Annotated Sequence	Modifications	Positions in Master Proteins	Abundances (Normalized): F825: Sample, DBC	Abundances (Normalized): F823: Sample, Eggs	Abundances (Normalized): F824: Sample, LosC
	[R].LLGPGLNK.[A]		XP_022189394.1 [123-130]	6.69908e+06	34444472	3.99093e+07
	[K].MQVCVLGDQQHCDEAK.[A]	2xCarbamidomethyl [C4; C12]	XP_022189394.1 [63-78]		563073	852421
	[K].MQVCVLGDQQHCDEAK.[A]	2xCarbamidomethyl [C4; C12]; 1xOxidation [M1]	XP_022189394.1 [63-78]			1.12246e+06
	[K].SSMGPPQR.[L]		XP_022189394.1 [208-215]	2.19988e+07	6511874	3.31103e+07
High	XP_039280952.1	alanine--tRNA ligase, cytoplasmic [Nilaparvata lugens]	13	13	105.7	5.88	39.97	2.46968e+07	7.33602e+07	Met-loss+Acetyl [N-Term]
	Annotated Sequence	Modifications	Positions in Master Proteins	Abundances (Normalized): F825: Sample, DBC	Abundances (Normalized): F823: Sample, Eggs	Abundances (Normalized): F824: Sample, LosC
	[K].AEQGQASGPQVQR.[C]		XP_039280952.1 [937-949]	1.14201e+06		2.65771e+06
	[K].AGLQPDLEAK.[Q]		XP_039280952.1 [143-152]	1.57125e+06		8.46584e+06
	[R].GSLVAPDR.[L]		XP_039280952.1 [631-638]			4.46187e+06
	[R].LAAAAVDQAK.[Q]		XP_039280952.1 [839-848]	5.17777e+06		1.14901e+07
	[R].IVALTGPEASK.[A]		XP_039280952.1 [757-767]	296373	1.2845e+06	3.03799e+06
	[R].LVSVIQGK.[R]		XP_039280952.1 [246-253]	1.98737e+06	3.19479e+06	8.59239e+06
	[-].MAMTAQEVR.[Q]	1xMet-loss+Acetyl [N-Term]	XP_039280952.1 [1-9]	1.01236e+06	708359	3.55927e+06
	[R].SALSIDQVQK.[V]		XP_039280952.1 [647-656]	309842	2.11866e+06	4.72554e+06
	[K].SGLSSGLK.[A]		XP_039280952.1 [910-917]	3.85684e+06	1.04775e+06	5.52833e+06
	[R].TVLGPDCNQR.[G]	1xCarbamidomethyl [C7]	XP_039280952.1 [621-630]	1.5655e+06	1.86125e+06	6.60042e+06
	[K].VGAEDVDGMDMAYR.[V]		XP_039280952.1 [282-295]	142756	389466	1.10373e+06
	[R].VNSVEVR.[A]		XP_039280952.1 [560-566]	2.50603e+06	730755	4.92991e+06
	[K].VVCACSVSK.[S]	2xCarbamidomethyl [C3; C5]	XP_039280952.1 [901-909]	5.12872e+06	2.47953e+06	8.2071e+06
High	XP_022196028.1	polyadenylate-binding protein 4-like [Nilaparvata lugens]	16	10	70.7	9.32	21.88	1.65884e+07	7.31198e+07
	Annotated Sequence	Modifications	Positions in Master Proteins	Abundances (Normalized): F825: Sample, DBC	Abundances (Normalized): F823: Sample, Eggs	Abundances (Normalized): F824: Sample, LosC
	[R].ALDTMNFDMLK.[G]		XP_022196028.1 [70-80]		743159	4.64101e+06
	[K].AVTEMNGR.[I]		XP_022196028.1 [353-360]	1.39629e+06	483822	2.28417e+06
	[K].EFEPFGAITSAK.[V]		XP_022196028.1 [317-328]	2.33776e+06	3.6169e+06	2.30006e+06
[truncated: 8,377 more rows]
