# Supplementary material for: Knockdown of the salivary protein gene NlG14 caused displacement of the lateral oviduct secreted components and inhibited ovulation in Nilaparvata lugens
Source: PLoS Genet. 2023 Apr 3;19(4):e1010704. doi: 10.1371/journal.pgen.1010704 (PMC10101634; doi:10.1371/journal.pgen.1010704)
Supplement: S3 Table — (XLSX) [file pgen.1010704.s008.xlsx]

## Sheet: Figure 1
	Figure 1B	The number of eggs in an ovary
	dseGFP-1 DAE	dseGFP-4 DAE	dseGFP-7 DAE	dseGFP-10 DAE	dsNlG14-1 DAE	dsNlG14-4 DAE	dsNlG14-7 DAE	dsNlG14-10 DAE
	0	24	14	23	0	14	58	72
	0	28	26	19	0	23	52	48
	0	25	43	26	0	21	50	80
	0	29	38	12	0	42	50	50
	0	19	34	15	0	5	48	34
	0	13	25	28	0	26	54	49
	0	38	19	13	0	18	30	54
	0	11	16	20	0	12	32	30
	0	16	31	16	0	21	36	70
	0	24	9	25	0	25	46	60
	0	28	20	23	0	17	55	59
	0	40	24	31	0	31	52	51

## Sheet: Figure 2
	Figure 2D	H-zone Length (μm)
	dseGFP	dsNlG14
	1.918	1.697
	1.443	1.498
	1.949	1.786
	1.751	1.42
	1.581	1.721
	1.369	1.235
	1.589	1.692
	1.409	2.014
	2.003	1.281
	1.519	1.646
	1.396	1.875
	1.253	1.646
	1.761	2.79
	1.506	2.581
	1.104	2.241
	1.228	2.013
	1.292	2.53
	0.94	1.699
	2.197	2.11
	2.101	1.597
	1.596	2.155
	2.482	2.149
	2.61	2.927
	1.682	2.561
	2.209	2.378
	1.485	2.09
	1.485	2.424
	1.425	3.247
	1.872	2.424
	1.976	2.099
	1.935	2.372
	2.095	2.677
	1.294	2.799
	1.807	2.379
	1.313	2.573
	1.554	3.314
	2.231	4.343
	2.403	2.885
	2.794	2.85
	1.384	3.497
	1.249	2.935
	2.915	2.542
	4.249	1.995
	3.034	2.152
	2.28	2.412
	2.662	2.885
	1.82	3.037
	2.231	2.885
	3.697	3.394
	3.42	2.785
	2.427	2.286
	1.554	2.072
	1.373	2.025
	2.161	2.809
	1.99	2.601
	1.686	3.252
	1.461	2.298
	2.525	2.778
	1.793	2.295
	1.416	2.204
	1.901	2.204
	1.546	2.085
	1.726	1.947
	1.583	2.657
	1.313	2.536
	2.121	2.332
	1.687	2.919
	1.793	2.539
	1.555	2.714
	1.214	2.613
	1.214	2.585
	1.416	2.43
	1.634	2.539
	1.977	2.307
	1.546	2.174
	1.416	2.788
	1.268	2.582
	1.502	1.828
	2.152	2.137
	1.385	3.299
	1.805	2.759
	1.717	2.941
	0.876	1.575
	1.202	1.729
	1.555	2.701
	1.897	2.227
	1.793	2.582
	1.629	2.539
	1.462	1.783
	1.854	2.651
	1.291	2.675
	1.726	1.981
	1.202	1.643
	1.992	1.84
	1.897	1.966
	1.416	2.15
	1.291	2.415
	1.652	1.783
	1.522	1.981
	1.687	2.919
	1.196	1.783
	2.275	1.708
	2.609	2.15
	2.188	2.701
	2.062	2.539
	1.712	2.053
	2.041	2.754
	2.094	2.487
	2.297	2.01
	2.35	1.981
	1.795	2.919
	1.347	2.445
	2.014	2.323
	1.422	2.673
	1.299	2.445
	1.493	2.513
	1.059	3.048
	1.569	2.445
	1.773	2.078
	1.832	2.057
	1.733	1.936
	1.791	2.024
	1.526	1.57
	1.727	1.494
	1.468	2.246

## Sheet: Figure 3
	Figure 3A	Number of eggs laid		Figure 3B	Number of eggs in ovary		Figure 3F	Length (mm)		Figure 3G	Width (mm)		Figure 3I	The number of oviposition marks		Figure 3J	The number of eggs in rice stem
	dseGFP	dsNlG14		dseGFP	dsNlG14		dseGFP	dsNlG14		dseGFP	dsNlG14		dseGFP	dsNlG14		dseGFP	dsNlG14
	102	0		31	71		0.898664	0.734928		0.132294	0.145443		44	118		70	1
	69	0		15	80		0.905791	0.763568		0.164254	0.13346		82	40		99	0
	62	4		45	56		0.946993	0.838987		0.155011	0.154152		64	77		50	1
	84	1		19	41		0.955568	0.813458		0.140312	0.144957		38	74		48	0
	81	25		20	60		0.975291	0.847416		0.155358	0.152863		53	10		69	3
	104	29		30	40		0.916468	0.813771		0.15499	0.133498		52	37		85	0
	90	38		37	30		0.978401	0.876404		0.155934	0.151687		59	42		70	39
	173	0		25	77		0.960065	0.876104		0.158058	0.149304		68	47		94	0
	172	26		21	45		0.906223	0.774081		0.165461	0.148426		57	44		79	0
	101	28		40	57		1.01514	0.850765		0.153665	0.151563		73	53		91	0
	92	75		19	41		0.875569	0.8595		0.150598	0.154287
	148	0		17	70		1.01887	0.807423		0.149902	0.14193
	121	0		27	85		0.941741	0.803745		0.153804	0.141708
	80	3		23	31		0.911491	0.81157		0.16186	0.14831
	104	14		24	75		0.942265	0.885284		0.161118	0.154316
	162	0		17	83		1.00178	0.81362		0.156493	0.149579
	169	7		21	53		0.878316	0.857247		0.161066	0.164187
	150	0		22	61		0.907265	0.84113		0.153194	0.148256
							1.01247	0.789725		0.144975	0.134064
							0.950914	0.73191		0.156696	0.13859
							0.905203	0.816778		0.154377	0.132719
							0.957658	0.804392		0.15805	0.130723
							0.947352	0.82714		0.164105	0.146001
							0.973398	0.876899		0.151149	0.154927
							0.948428	0.810122		0.164514	0.133832
							0.979977	0.869805		0.153028	0.159538
							0.933867	0.856631		0.147998	0.159487
							0.961171	0.764519		0.151616	0.152475
							0.96596	0.966436		0.155854	0.151184
							0.951124	0.891071		0.153152	0.157448

## Sheet: Figure 5.
	Figure 5A	KEGG pathway enrichment analysis
	Pathway ID	Pathway Name	Level 1	Level 2	Term Candidate Gene Num	Total Candidate Gene Num	Term Gene Num	Total Gene Num	Rich Ratio	P value	Q value		Figure 5B	NlLamninA		Figure 5C	NlLamninB		Figure 5D	NlIntegrin		Figure 5E	NlAkt		Figure 5F	NlVEGF		Figure 5G	NlInR1		Figure 5H	NlInR2		Figure 5I	NlVEGFR		Figure 5J	NlCYP306A2		Figure 5K	NlCYP302A1		Figure 5L	NlEcR		Figure 5M	NlUSP
	ko04512	ECM-receptor interaction	Environmental Information Processing	Signaling molecules and interaction	23	160	191	9587	0.120419	6.97001e-14	1.12217e-11		dseGFP	dsNlG14		dseGFP	dsNlG14		dseGFP	dsNlG14		dseGFP	dsNlG14		dseGFP	dsNlG14		dseGFP	dsNlG14		dseGFP	dsNlG14		dseGFP	dsNlG14		dseGFP	dsNlG14		dseGFP	dsNlG14		dseGFP	dsNlG14		dseGFP	dsNlG14
	ko04151	PI3K-Akt signaling pathway	Environmental Information Processing	Signal transduction	27	160	351	9587	0.0769231	2.11927e-11	1.70601e-09		1.00728	5.76851		1.11478	4.81535		1.25673	1.54113		1.16002	2.15946		1.4661	4.2344		0.993206	1.87006		1.03345	1.1641		1.17728	1.12868		0.896244	2.56003		0.972041	2.66167		1.03314	1.52407		0.91442	1.75603
	ko04510	Focal adhesion	Cellular Processes	Cellular community - eukaryotes	26	160	380	9587	0.0684211	6.83442e-10	3.66781e-08		1.03339	4.98918		0.965425	3.50624		0.927079	1.4671		0.760677	2.10644		0.800119	4.50619		0.930422	1.65481		0.890396	1.13227		0.774397	1.69416		1.27463	2.09185		1.07693	2.79457		0.973875	1.50921		1.12738	1.45903
	ko04979	Cholesterol metabolism	Organismal Systems	Digestive system	9	160	100	9587	0.09	4.17025e-05	0.00167853		0.96069	3.87118		0.929162	4.32963		0.858305	1.80118		1.13327	2.16257		0.852477	5.71755		1.08213	1.67469		1.08674	1.1332		1.09687	1.1856		0.875367	3.92553		0.955271	2.56545		0.993886	1.39365		0.970028	1.81332
	ko00232	Caffeine metabolism	Metabolism	Biosynthesis of other secondary metabolites	6	160	42	9587	0.142857	6.27809e-05	0.00202154
	ko00100	Steroid biosynthesis	Metabolism	Lipid metabolism	5	160	35	9587	0.142857	0.000263398	0.00665007
	ko04624	Toll and Imd signaling pathway	Organismal Systems	Immune system	10	160	157	9587	0.0636943	0.000289133	0.00665007
	ko04975	Fat digestion and absorption	Organismal Systems	Digestive system	7	160	88	9587	0.0795455	0.000646878	0.0130184
	ko00533	Glycosaminoglycan biosynthesis - keratan sulfate	Metabolism	Glycan biosynthesis and metabolism	3	160	12	9587	0.25	0.000898486	0.0160729
	ko04145	Phagosome	Cellular Processes	Transport and catabolism	11	160	226	9587	0.0486726	0.00139752	0.0204545
	ko04640	Hematopoietic cell lineage	Organismal Systems	Immune system	4	160	29	9587	0.137931	0.00128171	0.0204545
	ko04672	Intestinal immune network for IgA production	Organismal Systems	Immune system	2	160	4	9587	0.5	0.00162464	0.0217972
	ko04514	Cell adhesion molecules (CAMs)	Environmental Information Processing	Signaling molecules and interaction	7	160	116	9587	0.0603448	0.00322381	0.0399257
	ko04142	Lysosome	Cellular Processes	Transport and catabolism	11	160	255	9587	0.0431373	0.0035902	0.0412872
	ko04610	Complement and coagulation cascades	Organismal Systems	Immune system	4	160	41	9587	0.097561	0.00468061	0.0502386
	ko04977	Vitamin digestion and absorption	Organismal Systems	Digestive system	7	160	126	9587	0.0555556	0.00508533	0.0511712
	ko04614	Renin-angiotensin system	Organismal Systems	Endocrine system	3	160	33	9587	0.0909091	0.0172537	0.163403
	ko04520	Adherens junction	Cellular Processes	Cellular community - eukaryotes	8	160	200	9587	0.04	0.0187882	0.16805
	ko04974	Protein digestion and absorption	Organismal Systems	Digestive system	10	160	292	9587	0.0342466	0.0243338	0.206197
	ko04913	Ovarian steroidogenesis	Organismal Systems	Endocrine system	4	160	70	9587	0.0571429	0.0292664	0.224376
	ko04976	Bile secretion	Organismal Systems	Digestive system	5	160	103	9587	0.0485437	0.0288071	0.224376
	ko00983	Drug metabolism - other enzymes	Metabolism	Xenobiotics biodegradation and metabolism	8	160	232	9587	0.0344828	0.0404352	0.295912
	ko00601	Glycosphingolipid biosynthesis - lacto and neolacto series	Metabolism	Glycan biosynthesis and metabolism	2	160	21	9587	0.0952381	0.0472425	0.316918
	ko04927	Cortisol synthesis and secretion	Organismal Systems	Endocrine system	4	160	81	9587	0.0493827	0.046225	0.316918
	ko00230	Purine metabolism	Metabolism	Nucleotide metabolism	8	160	246	9587	0.0325203	0.0537174	0.34594
	ko04137	Mitophagy - animal	Cellular Processes	Transport and catabolism	4	160	91	9587	0.043956	0.0655121	0.390646
	ko04658	Th1 and Th2 cell differentiation	Organismal Systems	Immune system	4	160	90	9587	0.0444444	0.0634198	0.390646
	ko04964	Proximal tubule bicarbonate reclamation	Organismal Systems	Excretory system	2	160	27	9587	0.0740741	0.0740396	0.425728
	ko00350	Tyrosine metabolism	Metabolism	Amino acid metabolism	3	160	60	9587	0.05	0.0784089	0.435305
	ko00360	Phenylalanine metabolism	Metabolism	Amino acid metabolism	2	160	30	9587	0.0666667	0.0888708	0.47694
	ko04015	Rap1 signaling pathway	Environmental Information Processing	Signal transduction	7	160	241	9587	0.0290456	0.108558	0.563801
	ko00515	Mannose type O-glycan biosynthesis	Metabolism	Glycan biosynthesis and metabolism	2	160	35	9587	0.0571429	0.115286	0.580032
	ko04928	Parathyroid hormone synthesis, secretion and action	Organismal Systems	Endocrine system	4	160	114	9587	0.0350877	0.123004	0.582458
	ko04978	Mineral absorption	Organismal Systems	Digestive system	2	160	36	9587	0.0555556	0.120787	0.582458
	ko00514	Other types of O-glycan biosynthesis	Metabolism	Glycan biosynthesis and metabolism	3	160	80	9587	0.0375	0.149057	0.67432
	ko00604	Glycosphingolipid biosynthesis - ganglio series	Metabolism	Glycan biosynthesis and metabolism	1	160	10	9587	0.1	0.154968	0.67432
	ko04810	Regulation of actin cytoskeleton	Cellular Processes	Cell motility	9	160	363	9587	0.0247934	0.153091	0.67432
	ko04540	Gap junction	Cellular Processes	Cellular community - eukaryotes	4	160	128	9587	0.03125	0.165707	0.702072
	ko00510	N-Glycan biosynthesis	Metabolism	Glycan biosynthesis and metabolism	3	160	88	9587	0.0340909	0.181571	0.745469
	ko04391	Hippo signaling pathway - fly	Environmental Information Processing	Signal transduction	5	160	181	9587	0.0276243	0.18521	0.745469
	ko04530	Tight junction	Cellular Processes	Cellular community - eukaryotes	8	160	339	9587	0.0235988	0.20573	0.80266
	ko04670	Leukocyte transendothelial migration	Organismal Systems	Immune system	4	160	141	9587	0.0283688	0.20939	0.80266
	ko00430	Taurine and hypotaurine metabolism	Metabolism	Metabolism of other amino acids	1	160	16	9587	0.0625	0.236234	0.839639
	ko04210	Apoptosis	Cellular Processes	Cell growth and death	5	160	195	9587	0.025641	0.226565	0.839639
	ko04917	Prolactin signaling pathway	Organismal Systems	Endocrine system	2	160	56	9587	0.0357143	0.239897	0.839639
	ko04961	Endocrine and other factor-regulated calcium reabsorption	Organismal Systems	Excretory system	2	160	56	9587	0.0357143	0.239897	0.839639
	ko04014	Ras signaling pathway	Environmental Information Processing	Signal transduction	6	160	255	9587	0.0235294	0.253245	0.858431
	ko04925	Aldosterone synthesis and secretion	Organismal Systems	Endocrine system	4	160	154	9587	0.025974	0.25593	0.858431
	ko00052	Galactose metabolism	Metabolism	Carbohydrate metabolism	2	160	60	9587	0.0333333	0.264716	0.869783
	ko00511	Other glycan degradation	Metabolism	Glycan biosynthesis and metabolism	2	160	62	9587	0.0322581	0.277137	0.874883
	ko00603	Glycosphingolipid biosynthesis - globo and isoglobo series	Metabolism	Glycan biosynthesis and metabolism	1	160	19	9587	0.0526316	0.273905	0.874883
	ko00010	Glycolysis / Gluconeogenesis	Metabolism	Carbohydrate metabolism	1	160	99	9587	0.010101	0.81266	0.989488
	ko00020	Citrate cycle (TCA cycle)	Metabolism	Carbohydrate metabolism	2	160	227	9587	0.00881057	0.896452	0.989488
	ko00030	Pentose phosphate pathway	Metabolism	Carbohydrate metabolism	1	160	67	9587	0.0149254	0.677467	0.989488
	ko00040	Pentose and glucuronate interconversions	Metabolism	Carbohydrate metabolism	1	160	138	9587	0.00724638	0.90362	0.989488
	ko00053	Ascorbate and aldarate metabolism	Metabolism	Carbohydrate metabolism	3	160	157	9587	0.0191083	0.489193	0.989488
	ko00130	Ubiquinone and other terpenoid-quinone biosynthesis	Metabolism	Metabolism of cofactors and vitamins	1	160	48	9587	0.0208333	0.555075	0.989488
	ko00140	Steroid hormone biosynthesis	Metabolism	Lipid metabolism	2	160	149	9587	0.0134228	0.714941	0.989488
	ko00250	Alanine, aspartate and glutamate metabolism	Metabolism	Amino acid metabolism	1	160	52	9587	0.0192308	0.584188	0.989488
	ko00260	Glycine, serine and threonine metabolism	Metabolism	Amino acid metabolism	1	160	120	9587	0.00833333	0.868974	0.989488
	ko00310	Lysine degradation	Metabolism	Amino acid metabolism	3	160	292	9587	0.010274	0.870424	0.989488
	ko00330	Arginine and proline metabolism	Metabolism	Amino acid metabolism	1	160	72	9587	0.0138889	0.70368	0.989488
	ko00380	Tryptophan metabolism	Metabolism	Amino acid metabolism	1	160	60	9587	0.0166667	0.636855	0.989488
	ko00410	beta-Alanine metabolism	Metabolism	Metabolism of other amino acids	1	160	45	9587	0.0222222	0.531918	0.989488
	ko00480	Glutathione metabolism	Metabolism	Metabolism of other amino acids	1	160	81	9587	0.0123457	0.74564	0.989488
	ko00520	Amino sugar and nucleotide sugar metabolism	Metabolism	Carbohydrate metabolism	1	160	129	9587	0.00775194	0.887616	0.989488
	ko00531	Glycosaminoglycan degradation	Metabolism	Glycan biosynthesis and metabolism	1	160	42	9587	0.0238095	0.507565	0.989488
	ko00561	Glycerolipid metabolism	Metabolism	Lipid metabolism	1	160	170	9587	0.00588235	0.944249	0.989488
	ko00562	Inositol phosphate metabolism	Metabolism	Carbohydrate metabolism	1	160	154	9587	0.00649351	0.92668	0.989488
	ko00563	Glycosylphosphatidylinositol (GPI)-anchor biosynthesis	Metabolism	Glycan biosynthesis and metabolism	1	160	41	9587	0.0243902	0.499171	0.989488
	ko00620	Pyruvate metabolism	Metabolism	Carbohydrate metabolism	1	160	83	9587	0.0120482	0.754131	0.989488
	ko00630	Glyoxylate and dicarboxylate metabolism	Metabolism	Carbohydrate metabolism	1	160	55	9587	0.0181818	0.604773	0.989488
	ko00640	Propanoate metabolism	Metabolism	Carbohydrate metabolism	1	160	62	9587	0.016129	0.648951	0.989488
	ko00650	Butanoate metabolism	Metabolism	Carbohydrate metabolism	1	160	56	9587	0.0178571	0.611407	0.989488
	ko00670	One carbon pool by folate	Metabolism	Metabolism of cofactors and vitamins	1	160	25	9587	0.04	0.343797	0.989488
	ko00790	Folate biosynthesis	Metabolism	Metabolism of cofactors and vitamins	1	160	48	9587	0.0208333	0.555075	0.989488
	ko00830	Retinol metabolism	Metabolism	Metabolism of cofactors and vitamins	2	160	173	9587	0.0115607	0.788657	0.989488
	ko00860	Porphyrin and chlorophyll metabolism	Metabolism	Metabolism of cofactors and vitamins	1	160	150	9587	0.00666667	0.921488	0.989488
	ko00970	Aminoacyl-tRNA biosynthesis	Genetic Information Processing	Translation	1	160	77	9587	0.012987	0.727775	0.989488
	ko00980	Metabolism of xenobiotics by cytochrome P450	Metabolism	Xenobiotics biodegradation and metabolism	1	160	138	9587	0.00724638	0.90362	0.989488
	ko00981	Insect hormone biosynthesis	Metabolism	Metabolism of terpenoids and polyketides	1	160	80	9587	0.0125	0.741286	0.989488
	ko00982	Drug metabolism - cytochrome P450	Metabolism	Xenobiotics biodegradation and metabolism	1	160	139	9587	0.00719424	0.905252	0.989488
	ko01200	Carbon metabolism	Metabolism	Global and overview maps	3	160	393	9587	0.00763359	0.962743	0.989488
	ko01210	2-Oxocarboxylic acid metabolism	Metabolism	Global and overview maps	1	160	62	9587	0.016129	0.648951	0.989488
	ko01230	Biosynthesis of amino acids	Metabolism	Global and overview maps	2	160	149	9587	0.0134228	0.714941	0.989488
	ko02010	ABC transporters	Environmental Information Processing	Membrane transport	1	160	89	9587	0.011236	0.77795	0.989488
	ko03008	Ribosome biogenesis in eukaryotes	Genetic Information Processing	Translation	3	160	246	9587	0.0121951	0.783191	0.989488
	ko03010	Ribosome	Genetic Information Processing	Translation	1	160	216	9587	0.00462963	0.974702	0.989488
	ko03013	RNA transport	Genetic Information Processing	Translation	8	160	505	9587	0.0158416	0.611679	0.989488
	ko03018	RNA degradation	Genetic Information Processing	Folding, sorting and degradation	1	160	145	9587	0.00689655	0.914483	0.989488
	ko03020	RNA polymerase	Genetic Information Processing	Transcription	1	160	207	9587	0.00483092	0.970464	0.989488
	ko03022	Basal transcription factors	Genetic Information Processing	Transcription	2	160	89	9587	0.0224719	0.439372	0.989488
	ko03040	Spliceosome	Genetic Information Processing	Transcription	5	160	377	9587	0.0132626	0.759976	0.989488
	ko03320	PPAR signaling pathway	Organismal Systems	Endocrine system	2	160	80	9587	0.025	0.387036	0.989488
	ko03430	Mismatch repair	Genetic Information Processing	Replication and repair	1	160	38	9587	0.0263158	0.473125	0.989488
	ko04010	MAPK signaling pathway	Environmental Information Processing	Signal transduction	5	160	269	9587	0.0185874	0.467954	0.989488
	ko04013	MAPK signaling pathway - fly	Environmental Information Processing	Signal transduction	3	160	239	9587	0.0125523	0.76638	0.989488
	ko04024	cAMP signaling pathway	Environmental Information Processing	Signal transduction	5	160	405	9587	0.0123457	0.81218	0.989488
	ko04062	Chemokine signaling pathway	Organismal Systems	Immune system	3	160	206	9587	0.0145631	0.672779	0.989488
	ko04064	NF-kappa B signaling pathway	Environmental Information Processing	Signal transduction	1	160	59	9587	0.0169492	0.630653	0.989488
	ko04066	HIF-1 signaling pathway	Environmental Information Processing	Signal transduction	1	160	150	9587	0.00666667	0.921488	0.989488
	ko04068	FoxO signaling pathway	Environmental Information Processing	Signal transduction	1	160	135	9587	0.00740741	0.898554	0.989488
	ko04070	Phosphatidylinositol signaling system	Environmental Information Processing	Signal transduction	1	160	189	9587	0.00529101	0.959755	0.989488
	ko04071	Sphingolipid signaling pathway	Environmental Information Processing	Signal transduction	1	160	203	9587	0.00492611	0.96836	0.989488
	ko04072	Phospholipase D signaling pathway	Environmental Information Processing	Signal transduction	1	160	142	9587	0.00704225	0.909985	0.989488
	ko04080	Neuroactive ligand-receptor interaction	Environmental Information Processing	Signaling molecules and interaction	5	160	312	9587	0.0160256	0.600099	0.989488
	ko04110	Cell cycle	Cellular Processes	Cell growth and death	1	160	193	9587	0.00518135	0.962427	0.989488
	ko04114	Oocyte meiosis	Cellular Processes	Cell growth and death	1	160	181	9587	0.00552486	0.953832	0.989488
	ko04115	p53 signaling pathway	Cellular Processes	Cell growth and death	2	160	77	9587	0.025974	0.369117	0.989488
	ko04120	Ubiquitin mediated proteolysis	Genetic Information Processing	Folding, sorting and degradation	2	160	255	9587	0.00784314	0.92969	0.989488
	ko04140	Autophagy - animal	Cellular Processes	Transport and catabolism	2	160	373	9587	0.00536193	0.987435	0.989488
	ko04141	Protein processing in endoplasmic reticulum	Genetic Information Processing	Folding, sorting and degradation	3	160	257	9587	0.0116732	0.807595	0.989488
	ko04144	Endocytosis	Cellular Processes	Transport and catabolism	3	160	416	9587	0.00721154	0.972441	0.989488
	ko04146	Peroxisome	Cellular Processes	Transport and catabolism	6	160	284	9587	0.0211268	0.337342	0.989488
	ko04150	mTOR signaling pathway	Environmental Information Processing	Signal transduction	1	160	210	9587	0.0047619	0.97195	0.989488
	ko04152	AMPK signaling pathway	Environmental Information Processing	Signal transduction	2	160	148	9587	0.0135135	0.711448	0.989488
	ko04213	Longevity regulating pathway - multiple species	Organismal Systems	Aging	2	160	103	9587	0.0194175	0.515675	0.989488
	ko04214	Apoptosis - fly	Cellular Processes	Cell growth and death	2	160	141	9587	0.0141844	0.686001	0.989488
	ko04216	Ferroptosis	Cellular Processes	Cell growth and death	1	160	168	9587	0.00595238	0.942305	0.989488
	ko04217	Necroptosis	Cellular Processes	Cell growth and death	1	160	172	9587	0.00581395	0.946127	0.989488
	ko04310	Wnt signaling pathway	Environmental Information Processing	Signal transduction	4	160	395	9587	0.0101266	0.901154	0.989488
	ko04320	Dorso-ventral axis formation	Organismal Systems	Development	3	160	176	9587	0.0170455	0.566392	0.989488
	ko04330	Notch signaling pathway	Environmental Information Processing	Signal transduction	4	160	182	9587	0.021978	0.361261	0.989488
	ko04340	Hedgehog signaling pathway	Environmental Information Processing	Signal transduction	1	160	69	9587	0.0144928	0.688218	0.989488
	ko04341	Hedgehog signaling pathway - fly	Environmental Information Processing	Signal transduction	1	160	49	9587	0.0204082	0.562537	0.989488
	ko04360	Axon guidance	Organismal Systems	Development	5	160	272	9587	0.0183824	0.477663	0.989488
	ko04371	Apelin signaling pathway	Environmental Information Processing	Signal transduction	1	160	227	9587	0.00440529	0.97907	0.989488
	ko04380	Osteoclast differentiation	Organismal Systems	Development	1	160	71	9587	0.0140845	0.698612	0.989488
	ko04390	Hippo signaling pathway	Environmental Information Processing	Signal transduction	3	160	170	9587	0.0176471	0.54277	0.989488
	ko04392	Hippo signaling pathway - multiple species	Environmental Information Processing	Signal transduction	1	160	50	9587	0.02	0.569876	0.989488
	ko04550	Signaling pathways regulating pluripotency of stem cells	Cellular Processes	Cellular community - eukaryotes	1	160	129	9587	0.00775194	0.887616	0.989488
	ko04611	Platelet activation	Organismal Systems	Immune system	5	160	270	9587	0.0185185	0.471197	0.989488
	ko04620	Toll-like receptor signaling pathway	Organismal Systems	Immune system	1	160	66	9587	0.0151515	0.671954	0.989488
	ko04621	NOD-like receptor signaling pathway	Organismal Systems	Immune system	1	160	171	9587	0.00584795	0.945196	0.989488
	ko04622	RIG-I-like receptor signaling pathway	Organismal Systems	Immune system	1	160	43	9587	0.0232558	0.51582	0.989488
	ko04630	Jak-STAT signaling pathway	Environmental Information Processing	Signal transduction	1	160	67	9587	0.0149254	0.677467	0.989488
	ko04657	IL-17 signaling pathway	Organismal Systems	Immune system	2	160	148	9587	0.0135135	0.711448	0.989488
	ko04660	T cell receptor signaling pathway	Organismal Systems	Immune system	1	160	81	9587	0.0123457	0.74564	0.989488
	ko04666	Fc gamma R-mediated phagocytosis	Organismal Systems	Immune system	2	160	183	9587	0.010929	0.814101	0.989488
	ko04668	TNF signaling pathway	Environmental Information Processing	Signal transduction	2	160	80	9587	0.025	0.387036	0.989488
	ko04714	Thermogenesis	Organismal Systems	Environmental adaptation	3	160	487	9587	0.00616016	0.989488	0.989488
	ko04721	Synaptic vesicle cycle	Organismal Systems	Nervous system	3	160	172	9587	0.0174419	0.550725	0.989488
	ko04722	Neurotrophin signaling pathway	Organismal Systems	Nervous system	1	160	127	9587	0.00787402	0.883715	0.989488
	ko04723	Retrograde endocannabinoid signaling	Organismal Systems	Nervous system	1	160	151	9587	0.00662252	0.92282	0.989488
	ko04725	Cholinergic synapse	Organismal Systems	Nervous system	1	160	126	9587	0.00793651	0.881715	0.989488
	ko04726	Serotonergic synapse	Organismal Systems	Nervous system	1	160	103	9587	0.00970874	0.824982	0.989488
	ko04727	GABAergic synapse	Organismal Systems	Nervous system	2	160	135	9587	0.0148148	0.66276	0.989488
	ko04728	Dopaminergic synapse	Organismal Systems	Nervous system	3	160	142	9587	0.0211268	0.423913	0.989488
	ko04745	Phototransduction - fly	Organismal Systems	Sensory system	2	160	231	9587	0.00865801	0.901961	0.989488
	ko04910	Insulin signaling pathway	Organismal Systems	Endocrine system	2	160	205	9587	0.0097561	0.860712	0.989488
	ko04912	GnRH signaling pathway	Organismal Systems	Endocrine system	2	160	130	9587	0.0153846	0.642362	0.989488
	ko04914	Progesterone-mediated oocyte maturation	Organismal Systems	Endocrine system	1	160	129	9587	0.00775194	0.887616	0.989488
	ko04915	Estrogen signaling pathway	Organismal Systems	Endocrine system	1	160	212	9587	0.00471698	0.972899	0.989488
	ko04919	Thyroid hormone signaling pathway	Organismal Systems	Endocrine system	5	160	273	9587	0.018315	0.480886	0.989488
	ko04920	Adipocytokine signaling pathway	Organismal Systems	Endocrine system	1	160	54	9587	0.0185185	0.598026	0.989488
	ko04921	Oxytocin signaling pathway	Organismal Systems	Endocrine system	2	160	248	9587	0.00806452	0.922472	0.989488
	ko04922	Glucagon signaling pathway	Organismal Systems	Endocrine system	1	160	137	9587	0.00729927	0.90196	0.989488
	ko04926	Relaxin signaling pathway	Organismal Systems	Endocrine system	5	160	249	9587	0.0200803	0.40214	0.989488
	ko04970	Salivary secretion	Organismal Systems	Digestive system	2	160	152	9587	0.0131579	0.725206	0.989488
	ko04972	Pancreatic secretion	Organismal Systems	Digestive system	1	160	192	9587	0.00520833	0.961776	0.989488

## Sheet: Figure 6
	Figure 6	NlILP1		Figure 6	NlILP2		Figure 6	NlILP3		Figure 6	NlILP4
	dseGFP	dsNlG14		dseGFP	dsNlG14		dseGFP	dsNlG14		dseGFP	dsNlG14
	1.45621	2.94492		1.23682	0.713031		1.12619	1.78552		1.02062	0.60933
	0.679959	2.74304		0.849365	0.832535		0.871132	1.86201		0.993721	0.704711
	1.00993	2.73625		0.951919	0.645526		1.0193	1.74273		0.985987	0.747053

## Sheet: Figure S1
	Figure S1A	mg TAG / mg protein		Figure S1B	mg Glyceride / mg protein
	dseGFP	dsNlG14		dseGFP	dsNlG14
	0.0324566	0.0450494		0.0066	0.0038
	0.0362938	0.031896		0.0026	0.0048
	0.04505	0.0369582		0.004	0.003
	0.0425892	0.028516		0.0055	0.0032
	0.0168958	0.0199689		0.0017	0.0031

## Sheet: Figure S3
	Figure S3-Nlosdp	dseGFP			dsNlG14
	1 DAE	1.27231	0.196888	3.99198	1.81034	0.998675	0.131901
	4DAE	344.56	237.141	233.101	251.66	230.77	232.845
	7DAE	186.996	269.332	287.76	141.91	148.892	165.664
	10DAE	341.662	350.316	408.627	122.428	110.713	120.307
	Ov	1020.63	762.026	908.28	186.457	175.824	159.367

## Sheet: Figure S4
	Figure 4B-NlCYP307B1	dseGFP			dsNlG14
	1 DAE	1.03732	1.19274	0.808239	1.13978	0.572893	1.75002
	4DAE	1.32567	0.804563	0.921789	0.895378	1.32404	1.26178
	7DAE	0.483844	0.64786	0.481198	0.632456	0.402944	0.746338
	10DAE	0.752679	0.830622	1.20703	0.805445	0.861401	0.552785
	Ov	1.33883	1.35505	1.01719	2.1735	1.60283	1.63541
	Figure 4C-NlCYP307A2	dseGFP			dsNlG14
	1 DAE	1.89986	0.547815	0.960825	2.87832	1.63633	0.85266
	4DAE	5.96608	3.54952	3.14637	8.91562	12.648	8.98726
	7DAE	4.40699	6.17088	5.24243	12.8918	10.1428	21.6274
	10DAE	7.24995	7.68872	16.1631	12.5343	14.244	12.8407
	Ov	22.9179	23.7818	20.1099	42.5453	49.5802	35.3803
	Figure 4D-NlCYP306A2	dseGFP			dsNlG14
	1 DAE	1.28261	1.11288	0.700579	1.59547	0.705364	1.68233
	4DAE	0.523456	0.440005	0.544214	0.020178	0.020461	0.023317
	7DAE	0.328993	0.386244	0.325634	0.08024	0.074324	0.07254
	10DAE	0.216157	0.20605	0.30294	0.032903	0.027183	0.023393
	Ov	0.039752	0.056535	0.038826	0.113548	0.092782	0.174114
	Figure 4E-NlCYP302A1	dseGFP			dsNlG14
	1 DAE	1.01824	1.06398	0.923033	1.96616	1.34776	1.11873
	4DAE	9.5812	5.91409	5.03871	6.13079	8.45989	6.66388
	7DAE	1.43553	2.21917	1.87039	5.4771	4.19337	9.6907
	10DAE	7.97374	10.5354	14.6622	10.1009	11.4782	10.3657
	Ov	8.94711	9.91259	8.79275	24.4992	25.7225	23.6136
	Figure 4F-NlCYP315A1	dseGFP			dsNlG14
	1 DAE	0.979376	0.847404	1.20493	1.35264	1.09471	1.0421
	4DAE	1.22988	1.04155	1.17065	1.2591	1.2307	1.22566
	7DAE	1.17274	1.26876	1.35735	1.37201	1.39987	1.48034
	10DAE	1.38526	1.27106	1.61126	2.2666	2.15831	2.18098
	Ov	1.11135	1.27638	0.838899	1.5108	1.11656	1.5804
	Figure 4G-NlCYP314A1	dseGFP			dsNlG14
	1 DAE	1.47752	1.39825	0.484041	2.40259	1.87133	1.69571
	4DAE	11.6636	9.20066	10.4248	10.3494	11.8471	10.338
	7DAE	8.38893	9.59756	9.55467	8.39485	8.51525	10.4596
	10DAE	9.98949	10.5387	12.3233	12.2371	11.178	11.3086
	Ov	28.0754	29.6517	20.737	39.4048	29.6509	40.2026
	Figure 4H-NlEcR	dseGFP			dsNlG14
	1 DAE	0.870236	1.13629	1.01129	1.33819	0.831012	1.08497
	4DAE	1.25688	0.700528	0.584789	0.858788	1.01045	0.767283
	7DAE	0.456738	0.637706	0.723397	0.495415	0.433597	0.694504
	10DAE	0.888085	0.875938	1.07238	0.754764	0.953485	0.842885
	Ov	0.94633	0.892042	0.910373	1.396	1.38239	1.27654
	Figure 4I-NlUSP	dseGFP			dsNlG14
	1 DAE	0.922275	1.17325	0.924167	1.23298	0.819297	1.06566
	4DAE	1.14648	0.865368	0.930517	1.08727	1.46622	1.15271
	7DAE	0.719349	0.803946	0.801897	0.876222	0.832107	1.13744
	10DAE	0.938168	0.940786	1.42438	1.50806	1.45847	1.49663
	Ov	1.50424	1.85456	1.59572	2.88872	2.40014	2.98295

## Sheet: Figure S5
	Figure 5A-NlJHAMT	dseGFP			dsNlG14
	1 DAE	1.02291	1.09251	0.894824	0.954108	0.881518	0.96921
	4DAE	0.417854	0.372965	0.427914	0.511007	0.395925	0.474046
	7DAE	0.421292	0.461835	0.543564	0.530545	0.592648	0.593759
	10DAE	0.572148	0.842802	0.528814	0.576505	0.527358	0.562262
	Ov	0.62137	0.782382	0.471278	0.624459	0.549956	0.8116
	Figure 5B-NlMET	dseGFP			dsNlG14
	1 DAE	1.09453	1.0469	0.872707	1.25438	0.933551	1.13028
	4DAE	1.04108	0.749202	0.730053	0.878383	1.53673	0.988258
	7DAE	0.581597	0.663591	0.617909	0.853394	0.808757	1.11604
	10DAE	0.538009	0.564618	1.03223	1.02194	1.09786	0.975939
	Ov	0.921174	0.905065	0.810651	1.1663	0.949067	1.01722
